# Supplementary material for: The mechanosensitive TRPV2 calcium channel promotes human melanoma invasiveness and metastatic potential
Source: EMBO Rep. 2023 Feb 6;24(4):e55069. doi: 10.15252/embr.202255069 (PMC10074106; doi:10.15252/embr.202255069)
Supplement: Supplementary file 3 — Source Data for Expanded View [file EMBR-24-e55069-s005.zip]

Archive with 15 entries (11 files):
- .DS_Store
- EMBOR-2022-55069V1_SourceDataForEVfigures1/
- EMBOR-2022-55069V1_SourceDataForEVfigures1/.DS_Store
- EMBOR-2022-55069V1_SourceDataForEVfigures1/EMBOR-2022-55069V1_SourceDataForEV1A.xlsx
- EMBOR-2022-55069V1_SourceDataForEVfigures1/EMBOR-2022-55069V1_SourceDataForEV1B.pptx
- EMBOR-2022-55069V1_SourceDataForEVfigures2/
- EMBOR-2022-55069V1_SourceDataForEVfigures2/.DS_Store
- EMBOR-2022-55069V1_SourceDataForEVfigures2/EMBOR-2022-55069V1_SourceDataForEV2A.xlsx
- EMBOR-2022-55069V1_SourceDataForEVfigures2/EMBOR-2022-55069V1_SourceDataForEV2B.xlsx
- EMBOR-2022-55069V1_SourceDataForEVfigures2/EMBOR-2022-55069V1_SourceDataForEV2C.xlsx
- EMBOR-2022-55069V1_SourceDataForEVfigures2/EMBOR-2022-55069V1_SourceDataForEV2D.xlsx
- EMBOR-2022-55069V1_SourceDataForEVfigures3/
- EMBOR-2022-55069V1_SourceDataForEVfigures3/EMBOR-2022-55069V1_SourceDataForEV3.xlsx
- EMBOR-2022-55069V1_SourceDataForEVfigures4/
- EMBOR-2022-55069V1_SourceDataForEVfigures4/EMBOR-2022-55069V1_SourceDataForEV4B.xlsx
