# Supplementary material for: The mechanosensitive TRPV2 calcium channel promotes human melanoma invasiveness and metastatic potential
Source: EMBO Rep. 2023 Feb 6;24(4):e55069. doi: 10.15252/embr.202255069 (PMC10074106; doi:10.15252/embr.202255069)
Supplement: Supplementary file 3 — Source Data for Expanded View [file EMBR-24-e55069-s005.zip › EMBOR-2022-55069V1_SourceDataForEVfigures1/EMBOR-2022-55069V1_SourceDataForEV1A.xlsx]

## Sheet: Sheet1
	501mel						WM266.4									451Lu
Time (hours)	GFP			GFP-TRPV2			shRNA Ctrl			shRNA V2-2			shRNA V2-1			shRNA Ctrl			shRNA V2-2			shRNA V2-1
12	1	1	1	1	1	1	1	1	1	1	1	1	1	1	1	1	1	1	1	1	1	1	1	1
24	1	0.95	1.06	1.29	1.28	1.39	2.73665	1.38428	1.33725	2.09538	1.43898	1.41422	2.31526	1.9246	1.57605	1.25	1.29	1.35	1.02	1.06	1.14	1.09	1.08	1.32
48	1.47	1.52	1.46	2.24	2.32	2.32	2.98724	1.81453	1.7181	2.08094	1.95933	2.22323	2.23639	2.5308	2.35143	3.3	3.39	2.94	2.86	2.57	2.04	2.9	2.47	2.26
72	2.05	2.05	2.17	4.22	3.86	4.02	4.60588	2.31715	2.16938	3.68142	2.20338	2.54449	4.15722	2.51004	2.69219	7.99	6.51	6.28	7.15	8.69	5.14	6.68	6.19	5.98
