# Supplementary material for: The mechanosensitive TRPV2 calcium channel promotes human melanoma invasiveness and metastatic potential
Source: EMBO Rep. 2023 Feb 6;24(4):e55069. doi: 10.15252/embr.202255069 (PMC10074106; doi:10.15252/embr.202255069)
Supplement: Supplementary file 3 — Source Data for Expanded View [file EMBR-24-e55069-s005.zip › EMBOR-2022-55069V1_SourceDataForEVfigures2/EMBOR-2022-55069V1_SourceDataForEV2A.xlsx]

## Sheet: EMBOR-2022-55069V1_SourceDataFo
	GFP			GFP-TRPV2			GFP + Calp 10µM			GFP-TRPV2 + Calp 10µM			GFP + PD150606 50µM			GFP-TRPV2 + PD150606 50µM
Time (h)	MEAN	SEM	N	MEAN	SEM	N	MEAN	SEM	N	MEAN	SEM	N	MEAN	SEM	N	MEAN	SEM	N
0	0	0	4	0	0	4	0	0	4	0	0	4	0	0	3	0	0	3
0.33	2.06	0.17	4	2.23	0.44	4	2.09	0.24	4	1.5	0.07	4	2.07	0.3	3	0.64	0.32	3
0.67	4.93	0.1	4	4.93	0.46	4	3.33	0.21	4	2.61	0.37	4	2.66	0.37	3	2.59	0.49	3
1	6.38	0.12	4	7.17	0.4	4	4.6	0.1	4	3.89	0.26	4	3.83	0.44	3	4.01	0.66	3
1.33	8.24	0.25	4	9	0.47	4	5.79	0.39	4	4.77	0.25	4	5.26	0.56	3	5.65	0.92	3
1.67	9.84	0.23	4	10.64	0.53	4	6.53	0.54	4	5.58	0.4	4	6.11	0.36	3	7.12	0.6	3
2	10.56	0.34	4	12.54	0.3	4	7.34	0.5	4	6.78	0.49	4	7.23	0.41	3	7.54	0.35	3
2.33	11.72	0.67	4	14.33	0.55	4	8.39	0.35	4	7.87	0.53	4	8.04	0.88	3	9.44	0.61	3
2.67	13.25	0.36	4	15.78	0.53	4	9.2	0.35	4	8.63	0.73	4	9.59	0.62	3	10.04	0.52	3
3	14.89	0.51	4	17.72	0.4	4	10.48	0.54	4	9.55	0.73	4	10.32	0.81	3	11.22	0.45	3
3.33	16.06	0.79	4	19.49	0.44	4	10.96	0.91	4	10.7	0.76	4	11.34	0.77	3	11.77	0.35	3
3.67	17.56	0.72	4	21.41	0.61	4	11.87	0.9	4	11.75	0.76	4	11.65	0.58	3	12.68	0.55	3
4	18.51	0.76	4	22.66	0.73	4	12.37	0.74	4	12.64	1.18	4	13.32	0.8	3	13.77	0.89	3
4.33	20.2	0.48	4	23.86	0.87	4	13.33	0.77	4	13.76	1.41	4	14.08	0.84	3	13.99	1	3
4.67	21.53	0.59	4	25.95	0.86	4	13.8	0.65	4	14.53	1.34	4	15.32	0.92	3	14.98	1.11	3
5	22.01	1.05	4	27.16	1.2	4	14.46	0.83	4	14.95	1.52	4	16.12	1.08	3	15.78	0.72	3
5.33	23.64	1.14	4	28.25	1.28	4	15.08	0.56	4	16.02	1.6	4	17.11	0.93	3	16.48	0.82	3
5.67	25.01	0.77	4	29.82	1.05	4	15.77	0.9	4	16.85	1.66	4	17.7	1.2	3	17.5	0.71	3
6	25.48	1.5	4	31.25	1.16	4	16.22	0.84	4	17.38	1.62	4	18.01	1.33	3	17.64	0.95	3
6.33	26.81	1.51	4	32.99	1.4	4	17.53	1.09	4	18	1.56	4	19.63	1.53	3	18.62	0.63	3
6.67	28.01	1.42	4	34.27	1.49	4	18.33	1.2	4	19.09	1.58	4	20.6	1.33	3	19.13	1.55	3
7	28.64	1.61	4	34.92	2	4	18.66	1.31	4	19.64	1.53	4	21.5	1.14	3	19.3	0.96	3
7.33	29.99	1.3	4	36.22	1.97	4	19.66	1.12	4	20.97	1.62	4	22.37	1.37	3	20.62	1.59	3
7.67	30.23	1.76	4	37.16	1.7	4	20.33	0.81	4	21.95	1.86	4	22.85	1.28	3	20.3	1.21	3
8	31.51	1.27	4	38.5	2.15	4	20.85	0.84	4	22.58	1.83	4	23.29	1.4	3	20.97	1.97	3
8.33	32.76	1.68	4	40.15	2.28	4	21.19	1.01	4	23.19	1.93	4	24.77	1.56	3	21.99	1.78	3
8.67	33.62	1.6	4	41.21	2.32	4	21.62	1.09	4	24.44	2.16	4	25.43	2.22	3	22.99	1.89	3
9	34.11	1.87	4	42.28	2.57	4	22.51	0.89	4	25.49	2.13	4	25.64	1.97	3	23.85	2.01	3
9.33	35.16	1.94	4	43.42	2.43	4	23.49	1.26	4	26.69	2.16	4	26.52	1.77	3	23.65	1.85	3
9.67	35.2	2.4	4	44.23	2.19	4	24.21	1.22	4	27.32	1.9	4	28.07	2.12	3	24.79	2.04	3
10	36.39	2.32	4	45.28	2.38	4	24.59	1.31	4	28.25	1.8	4	28.13	2.35	3	25.29	2.18	3
10.33	37.06	2.49	4	46.36	2.7	4	25.09	1.34	4	28.69	1.78	4	28.7	2.05	3	26.28	2.02	3
10.67	37.31	3.09	4	48.02	2.51	4	26.04	1.25	4	29.4	1.9	4	29.46	2.13	3	27.9	2.45	3
11	38.59	3.04	4	48.67	2.81	4	26.87	1.28	4	30.66	2.07	4	30.07	2.2	3	27.57	2.99	3
11.33	39.84	3.05	4	49.45	2.86	4	27.15	1.3	4	31.34	1.92	4	30.66	1.89	3	28.32	2.96	3
11.67	40.56	3.18	4	50.92	3.07	4	28.32	1.2	4	32.5	2.13	4	32.06	1.68	3	29.45	2.9	3
12	40.92	3.07	4	51.84	3.06	4	28.7	1.26	4	33.25	2.28	4	32.75	1.56	3	30.87	3.32	3
12.33	42.04	3.06	4	52.75	3.14	4	29.17	1.09	4	34.67	2.14	4	33.83	1.52	3	32.02	3.33	3
12.67	42.94	2.97	4	54.16	3.17	4	29.58	1.08	4	35.31	2.16	4	34.88	1.58	3	32.86	3.15	3
13	42.76	3.01	4	55.69	3.21	4	29.55	1.04	4	36.28	2.14	4	35.25	2.05	3	33.68	3.51	3
13.33	42.64	3.59	4	55.7	3.47	4	30.01	1.15	4	36.79	2.34	4	35.17	1.49	3	34.18	3.48	3
13.67	43.87	3.45	4	57.14	3.38	4	31.26	1.08	4	37.99	1.91	4	35.6	1.62	3	35.08	4.08	3
14	44.93	3.45	4	57.49	3.11	4	31.6	1.32	4	38.99	2.23	4	36.51	1.42	3	35.23	4.13	3
14.33	44.29	3.9	4	57.9	3.7	4	32.37	1.02	4	39.43	1.9	4	36.76	1.68	3	34.69	4.66	3
14.67	45.21	3.68	4	59.05	3.59	4	32.3	0.95	4	41.02	2.09	4	37.34	2.01	3	36.4	4.29	3
15	46.23	3.96	4	60.1	3.52	4	32.93	1.12	4	42.45	2.2	4	38.29	2.55	3	37.69	4.16	3
15.33	47.11	4.45	4	61.65	3.23	4	33.47	1.48	4	43.4	2.05	4	38.52	2.48	3	40.08	4.35	3
15.67	48.33	4.3	4	62.21	3.27	4	34.03	1.52	4	43.91	2.32	4	39.14	1.7	3	40.69	4.25	3
16	49.39	3.8	4	63.43	3.35	4	34.9	1.42	4	45.42	2.3	4	40.4	2.34	3	41.5	4.88	3
16.33	50.18	4.08	4	64.25	3.23	4	35.6	1.26	4	46.89	2.44	4	41.48	2.46	3	41.88	4.76	3
16.67	50.86	3.85	4	65.13	3.26	4	35.97	1.14	4	47.57	2.43	4	42.5	2.54	3	42.46	5.02	3
17	51.9	3.6	4	66.83	3.2	4	36.82	1.35	4	48.58	2.45	4	43.38	2.65	3	44.27	4.85	3
17.33	52.18	3.69	4	67.9	3.17	4	38.07	1.24	4	49.07	2.41	4	44.04	2.82	3	44.57	4.92	3
17.67	52.53	3.99	4	68.16	3.29	4	38.2	1.45	4	50.15	2.36	4	44.63	3.05	3	45.25	4.99	3
18	53.37	4.03	4	69.32	3.19	4	38.72	1.49	4	50.7	2.49	4	45.24	2.55	3	46.55	4.87	3
18.33	53.96	4.13	4	69.41	3.06	4	39.56	1.41	4	51.89	2.61	4	46.47	3.13	3	47.71	4.6	3
18.67	55	4.27	4	70.51	3.15	4	40.16	1.41	4	52.95	2.57	4	46.3	3.01	3	47.64	4.72	3
19	56.15	4.62	4	71.23	3.1	4	41.01	1.69	4	53.93	2.2	4	46.4	3.18	3	47.38	4.76	3
19.33	56.75	4.34	4	72.73	2.97	4	41.56	1.57	4	54.71	1.92	4	47.92	3.3	3	48.23	5.06	3
19.67	57.05	4.32	4	72.98	3.42	4	42.27	1.42	4	56.01	2.48	4	48.56	3.02	3	49.69	5.09	3
20	57.98	4.29	4	74.07	3.24	4	42.88	1.36	4	56.33	2.06	4	49.45	3.12	3	50	5.28	3
20.33	58.83	4.16	4	75.36	3.09	4	43.25	1.58	4	57.77	1.9	4	50.26	2.6	3	50.73	5.08	3
20.67	59.24	4.49	4	76.78	3.07	4	43.96	1.7	4	58.56	1.95	4	52.17	2.74	3	51.27	5.92	3
21	60.43	4.33	4	77.54	2.84	4	44.97	1.63	4	59.26	1.97	4	52.85	2.71	3	52.47	6.1	3
21.33	60.83	4.42	4	78.68	3.22	4	45.33	1.69	4	60.5	2.22	4	53.26	3.09	3	54.07	6.37	3
21.67	60.84	4.36	4	79.65	3.19	4	45.79	1.64	4	61.12	2.26	4	54.14	3.2	3	54.92	6.76	3
22	61.69	3.93	4	80.31	3.34	4	46.09	1.9	4	61.65	2.36	4	54.09	3.52	3	55.03	6.75	3
22.33	62.75	3.97	4	81.4	3.44	4	47.37	2.01	4	62.49	2.41	4	55.19	3.61	3	56.68	6.83	3
22.67	62.96	4.2	4	82.14	3.43	4	47.92	1.74	4	63.66	2.52	4	55.5	3.18	3	56.76	6.42	3
23	63.79	4.44	4	82.07	3.36	4	48.71	1.9	4	64.3	2.27	4	56.47	3.42	3	57.78	7.06	3
23.33	64.53	4.11	4	83.94	3.59	4	49.38	1.55	4	65.2	2.68	4	57.04	3.11	3	58.46	6.92	3
23.67	64.57	4.39	4	83.94	3.57	4	50.67	1.16	4	66.62	2.47	4	57.55	2.89	3	59.57	6.67	3
24	65.02	4.37	4	84.32	3.77	4	50.97	1.25	4	67.09	2.47	4	57.94	3.6	3	60.9	7.38	3
24.33	66.2	4.23	4	85.3	3.8	4	51.65	1.44	4	67.88	2.55	4	58.34	3.56	3	60.91	7.16	3
24.67	66.41	4.53	4	86.1	3.31	4	51.99	1.88	4	68.42	2.59	4	59.02	3.58	3	62.44	7.33	3
25	67.63	4.13	4	86.82	3.45	4	52.38	1.69	4	69.69	2.48	4	59.34	2.89	3	62.63	7.21	3
25.33	67.87	4.1	4	88.15	3.73	4	52.97	1.74	4	69.97	2.18	4	61.16	3.26	3	63.42	6.85	3
25.67	68.12	4.2	4	89.09	3.49	4	54.19	1.86	4	71.53	2.56	4	61.53	2.89	3	64.12	7.25	3
26	69.63	4.43	4	89.71	2.98	4	54.78	1.63	4	72.16	2.52	4	61.99	3.32	3	64.77	6.96	3
26.33	70.27	4.59	4	90.05	2.64	4	55.69	1.78	4	72.79	2.6	4	62.9	2.94	3	65.35	6.57	3
26.67	70.26	4.65	4	90.73	2.6	4	56.17	1.5	4	73.71	2.41	4	64.07	3.34	3	66.48	6.75	3
27	70.82	4.45	4	91.25	2.35	4	56.24	1.85	4	74.63	2.45	4	64.14	3.17	3	67.25	6.71	3
27.33	71.26	4.56	4	92.35	2.32	4	56.65	1.86	4	74.95	2.49	4	65.14	3.54	3	68.1	6.71	3
27.67	72.09	4.57	4	93.02	2.41	4	57.01	1.8	4	76.04	2.41	4	66.14	3.67	3	68.69	6.58	3
28	72.57	4.75	4	92.82	2.31	4	57.82	2.05	4	76.43	2.26	4	67.26	3.42	3	69.16	6.23	3
28.33	73.24	4.93	4	93.03	1.97	4	58.22	2	4	77.11	2.03	4	67.31	3.7	3	69.95	6.85	3
28.67	73.61	4.91	4	93.61	2.16	4	59.08	2.14	4	77.86	1.97	4	67.33	3.91	3	69.97	7.02	3
29	73.73	4.75	4	93.92	1.56	4	59.39	1.77	4	78.29	2.11	4	68.27	3.98	3	70.95	6.94	3
29.33	74.91	4.72	4	94.38	1.69	4	59.76	2.16	4	79.27	2.54	4	68.16	3.58	3	71.83	7.31	3
29.67	74.98	4.89	4	95.31	1.52	4	60.69	1.83	4	80.22	2.59	4	69.48	4.22	3	72.89	7.43	3
30	75.06	4.86	4	95.93	1.63	4	61.38	1.71	4	81.07	2.46	4	70.29	3.98	3	72.82	7.13	3
30.33	75.83	4.87	4	96.17	1.72	4	61.79	2.24	4	81.83	2.39	4	70.21	4.12	3	73.66	6.9	3
30.67	76.18	4.91	4	96.75	1.45	4	62.59	1.88	4	82.3	2.1	4	71.06	3.51	3	73.92	6.79	3
31	76.6	5.03	4	97.17	1.2	4	62.86	1.69	4	83.58	2.21	4	71.58	3.14	3	75.21	6.88	3
31.33	77.23	4.93	4	97.28	1	4	63.37	1.76	4	84.31	2.11	4	72.41	3.43	3	75.78	6.2	3
31.67	77.54	5.08	4	97.56	1.11	4	64.09	1.72	4	85.01	2.07	4	72.99	3.26	3	75.86	5.94	3
32	78.59	5.19	4	97.94	1	4	64.79	1.53	4	85.47	2.29	4	73.57	3.3	3	76.81	6	3
32.33	79.38	5.2	4	98.18	0.81	4	64.69	1.77	4	86.04	2.1	4	74.87	3.5	3	78.07	6.36	3
32.67	79.58	5.36	4	98.5	0.74	4	65.59	1.56	4	86.81	2.12	4	75.17	3.15	3	78.8	6.14	3
33	80.14	5.38	4	98.48	0.68	4	66	1.73	4	87.52	2.14	4	75.57	3.32	3	78.73	5.68	3
33.33	80.81	5.32	4	99.1	0.76	4	66.57	1.74	4	87.9	2.05	4	75.68	3.29	3	78.96	5.52	3
33.67	81.12	5.36	4	98.91	0.74	4	66.27	1.61	4	88.69	2	4	76.56	3.23	3	80.01	5.71	3
34	81.32	5.31	4	99.14	0.72	4	66.48	1.83	4	88.82	1.78	4	77.69	3.7	3	80.61	5.43	3
34.33	81.62	5.37	4	99.15	0.85	4	67.27	1.7	4	89.74	1.79	4	78.14	3.47	3	81.09	5.26	3
34.67	82.21	5.35	4	99.57	0.43	4	67.47	1.58	4	90.56	1.79	4	78.35	3.67	3	81.48	5.17	3
35	82.66	5.45	4	99.42	0.46	4	67.52	1.72	4	91.06	1.72	4	79.72	3.47	3	82.4	5.48	3
35.33	82.78	5.47	4	99.51	0.5	4	68.75	1.48	4	91.25	1.81	4	79.68	3.26	3	82.23	5.71	3
35.67	82.5	5.33	4	99.46	0.54	4	68.22	1.7	4	91.34	1.4	4	80.43	3.48	3	82.63	5.93	3
36	83.29	5.48	4	99.45	0.55	4	69.74	1.53	4	91.84	1.62	4	81.32	2.73	3	83.82	5.94	3
36.33	83.87	5.51	4	99.5	0.5	4	69.87	1.72	4	92.4	1.5	4	81.29	3.14	3	84.04	5.76	3
36.67	83.78	5.35	4	99.7	0.31	4	70.17	1.66	4	92.81	1.56	4	81.85	2.9	3	84.5	5.57	3
37	84.38	5.51	4	99.77	0.23	4	70.69	1.32	4	93.4	1.5	4	82.31	2.74	3	84.58	6.13	3
37.33	84.53	5.29	4	99.79	0.12	4	71.21	1.52	4	93.27	1.55	4	82.57	2.53	3	85.82	5.6	3
37.67	84.42	5.37	4	99.69	0.31	4	71.94	1.32	4	93.74	1.38	4	83.7	2.49	3	86.52	5.58	3
38	84.89	5.36	4	99.76	0.14	4	72.05	1.44	4	93.97	1.52	4	84.49	2.83	3	86.94	5.93	3
38.33	85.26	5.48	4	99.9	0.1	4	72.28	1.53	4	94.21	1.38	4	84.72	3.15	3	87.26	5.55	3
38.67	85.7	5.39	4	100	0	4	73.24	1.63	4	94.5	1.4	4	85.13	3.11	3	88.07	5.19	3
39	86.06	5.38	4	99.88	0.12	4	73.73	1.42	4	94.72	1.35	4	85.11	2.67	3	88.59	4.85	3
39.33	86.24	5.23	4	100	0	4	74.43	1.49	4	94.97	1.28	4	85.78	2.77	3	89.87	4.68	3
39.67	86.08	5.2	4	100	0	4	74.47	1.46	4	95.83	1	4	85.99	2.67	3	90.1	4.92	3
40	85.93	5.27	4	100	0	4	75.05	1.42	4	96.11	0.98	4	86.03	2.86	3	90.26	5.14	3
40.33	87.12	5.1	4	100	0	4	75.68	1.42	4	96.2	0.99	4	87.07	3	3	91.44	4.77	3
40.67	87.03	4.97	4	100	0	4	76.07	1.75	4	96.43	1.02	4	87.78	3.06	3	91.72	4.56	3
41	87.34	4.86	4	100	0	4	76.59	1.67	4	96.72	1	4	87.89	3.23	3	92.01	4.45	3
41.33	87.54	4.89	4	100	0	4	76.6	1.25	4	97.01	0.96	4	88.41	2.92	3	92.39	4.5	3
41.67	87.59	4.8	4	100	0	4	77.14	1.53	4	96.94	0.78	4	89.45	3.12	3	92.8	4.48	3
42	88.01	4.78	4	100	0	4	77.95	1.65	4	97.29	0.75	4	89.39	3.41	3	93.66	4.08	3
42.33	88.11	4.82	4	100	0	4	78.35	1.78	4	97.57	0.55	4	89.64	2.78	3	93.54	4.1	3
42.67	88.25	4.88	4	100	0	4	79.2	1.56	4	97.92	0.63	4	90.08	3.11	3	93.29	4.34	3
43	88.51	5.02	4	100	0	4	79.52	1.47	4	97.97	0.52	4	90.41	3.11	3	94.21	4.05	3
43.33	88.75	4.98	4	100	0	4	79.79	1.44	4	98.51	0.66	4	91.39	2.68	3	94.02	3.82	3
43.67	89.07	4.93	4	100	0	4	79.98	1.37	4	98.28	0.54	4	91.86	2.72	3	94.96	3.57	3
44	88.86	4.82	4	100	0	4	80.67	1.39	4	98.56	0.54	4	91.15	2.61	3	94.81	3.83	3
44.33	89.43	4.88	4	100	0	4	81.04	1.13	4	98.87	0.48	4	92.21	2.44	3	95.04	4.06	3
44.67	89.57	4.84	4	100	0	4	81.18	1.41	4	98.61	0.42	4	92.62	2.49	3	95.58	3.6	3
45	89.57	5.13	4	100	0	4	82.19	1.25	4	98.98	0.5	4	92.53	2.46	3	95.34	3.55	3
45.33	90.09	5.19	4	100	0	4	82.24	1.44	4	99.28	0.53	4	92.9	1.96	3	95.32	3.73	3
45.67	89.45	4.91	4	100	0	4	79.79	1.34	4	99.19	0.53	4	92.12	2.3	3	95.82	3.53	3
46	90.3	4.9	4	100	0	4	82.02	0.93	4	99.32	0.54	4	93.38	2.46	3	95.49	3.37	3
