# Supplementary material for: The mechanosensitive TRPV2 calcium channel promotes human melanoma invasiveness and metastatic potential
Source: EMBO Rep. 2023 Feb 6;24(4):e55069. doi: 10.15252/embr.202255069 (PMC10074106; doi:10.15252/embr.202255069)
Supplement: Supplementary file 3 — Source Data for Expanded View [file EMBR-24-e55069-s005.zip › EMBOR-2022-55069V1_SourceDataForEVfigures2/EMBOR-2022-55069V1_SourceDataForEV2B.xlsx]

## Sheet: Sheet1
Cell migration speed = Gap closure Slope (d% of Gap closure/dt) calculated for the fisrt 24hours of the wound healing assay
Biological replicates	Technical replicates	GFP					GFP-TRPV2
		vehicule	calp 5µM	calp 10µM	PD 25µM	PD 50µM	vehicule	calp 5µM	calp 10µM	PD 25µM	PD 50µM
N=1	n=1	1.12311	1.00005	1.15796	1.24579	1.00203	2.05434	1.49077	1.16041	1.16724	1.16664
	n=2	1.46563	1.09265	0.809829	0.897712		1.85931	1.19595	0.470785	1.22003
	n=3	1.31915	1.22508	0.908144	1.53157		2.01059		1.84565
	n=4	1.16434					1.75447
	n=5	1.19792					2.02805
	n=6	1.24474
	n=7	1.32008
N=2	n=1	0.878361	1.10114	0.571595	1.64838	1.26534	1.29482	1.38174	1.24	1.21043	0.737935
	n=2	1.20854	0.833817	0.521668	1.48774	0.613147	1.94294	1.252	0.63	0.710915	0.598893
	n=3	1.02049	1.37464	0.773979	1.39564	0.88009	1.21142	1.55532	1.01	0.859767	0.765834
	n=4	1.42515	1.1777	0.638813		0.780938	1.52346	1.3653	0.6
	n=5	1.14124					1.42061
	n=6	1.18545
N=3	n=1	1.44725	1.25883	1.62369	1.67608	1.32036	1.83592	1.89268	1.3	1.5911	1.8487
	n=2	1.51304	1.49511	1.39678	1.76863	1.02913	2.1836	2.37126	1.31	1.84159	1.2366
	n=3	1.53332	1.64278	1.72546	1.49227	1.40065	1.33	1.91673	1.06	1.82028	1.45766
	n=4	1.41655	1.83759	1.37173	1.4638	1.2189	1.6111	1.47174		1.54824
N=4	n=1	1.98923	2.27283	1.95149	2.6703	2.59855	3.61046	2.98451	2.90683	2.75336	2.96222
	n=2	3.02522	2.05554	1.8212	2.16313	2.16874	2.91829	3.09737	2.53361	3.27628	1.87498
	n=3	2.35853	2.12458	1.90325	2.37093	2.19072	3.32302	2.98813	2.73697	2.18563	2.34658
	n=4	2.66285	1.98479	2.11625	2.1125		3.484		2.90709	1.8462
