# Supplementary material for: The mechanosensitive TRPV2 calcium channel promotes human melanoma invasiveness and metastatic potential
Source: EMBO Rep. 2023 Feb 6;24(4):e55069. doi: 10.15252/embr.202255069 (PMC10074106; doi:10.15252/embr.202255069)
Supplement: Supplementary file 3 — Source Data for Expanded View [file EMBR-24-e55069-s005.zip › EMBOR-2022-55069V1_SourceDataForEVfigures2/EMBOR-2022-55069V1_SourceDataForEV2C.xlsx]

## Sheet: Sheet1
	WM266.4 shRNA ctrl			WM266.4 shRNA V2
	mock transfected			mock transfected			CAPN2 S50A transfected
Time (hh:mm:ss)	MEAN	SEM	n	MEAN	SEM	n	MEAN	SEM	n
0:16:03	0.0562	0.0078	2	0.0502	0.0097	2	0.0511	0.0062	2
0:26:05	0.0997	0.01	2	0.0816	0.0075	2	0.0952	0.0016	2
0:36:06	0.1308	0.0141	2	0.1117	0.0077	2	0.1306	0.0026	2
0:46:08	0.1509	0.0209	2	0.1269	0.0056	2	0.1477	0.0017	2
0:56:10	0.1716	0.0235	2	0.1353	0.0046	2	0.1652	0.0015	2
1:06:11	0.2016	0.0255	2	0.1436	0.0029	2	0.1835	0.0047	2
1:16:13	0.2401	0.0251	2	0.1504	0.0025	2	0.2098	0.0088	2
1:26:15	0.2915	0.0243	2	0.1632	0.0012	2	0.2433	0.0106	2
1:36:15	0.3544	0.0298	2	0.1738	0.0001	2	0.2777	0.015	2
1:46:16	0.4237	0.0349	2	0.1882	0.002	2	0.3192	0.0206	2
1:56:18	0.4951	0.0491	2	0.2071	0.0006	2	0.3665	0.0243	2
2:06:18	0.5695	0.0639	2	0.2211	0.0013	2	0.4133	0.0254	2
2:16:19	0.6403	0.0785	2	0.2406	0.0011	2	0.4674	0.031	2
2:26:21	0.7036	0.0932	2	0.2626	0.002	2	0.5179	0.0301	2
2:36:23	0.7618	0.1059	2	0.2808	0.0003	2	0.5702	0.0331	2
2:46:24	0.8092	0.1151	2	0.3047	0.0005	2	0.6235	0.0326	2
2:56:26	0.8511	0.1222	2	0.3275	0.0015	2	0.6758	0.0298	2
3:06:28	0.8857	0.1249	2	0.3503	0.0025	2	0.7233	0.0301	2
3:16:29	0.9103	0.127	2	0.3735	0.0062	2	0.7659	0.0313	2
3:26:31	0.9308	0.1258	2	0.3961	0.0059	2	0.8047	0.0304	2
3:36:33	0.9494	0.1268	2	0.4205	0.0066	2	0.8438	0.025	2
3:46:33	0.9636	0.127	2	0.4479	0.0062	2	0.8814	0.0178	2
3:56:34	0.9716	0.1287	2	0.4715	0.0092	2	0.9143	0.014	2
4:06:36	0.9816	0.1286	2	0.4988	0.0129	2	0.9463	0.0102	2
4:16:36	0.9874	0.1254	2	0.5269	0.0117	2	0.9726	0.0045	2
4:26:37	0.9931	0.1241	2	0.554	0.0168	2	1.0012	0.0102	2
4:36:39	0.9951	0.1162	2	0.5776	0.0183	2	1.0254	0.0112	2
4:46:39	0.9959	0.1184	2	0.6036	0.0222	2	1.0435	0.0156	2
4:56:40	0.9954	0.1129	2	0.6303	0.0265	2	1.067	0.019	2
