# Supplementary material for: The mechanosensitive TRPV2 calcium channel promotes human melanoma invasiveness and metastatic potential
Source: EMBO Rep. 2023 Feb 6;24(4):e55069. doi: 10.15252/embr.202255069 (PMC10074106; doi:10.15252/embr.202255069)
Supplement: Supplementary file 3 — Source Data for Expanded View [file EMBR-24-e55069-s005.zip › EMBOR-2022-55069V1_SourceDataForEVfigures2/EMBOR-2022-55069V1_SourceDataForEV2D.xlsx]

## Sheet: Sheet1
Cell migration speed = Slope (dCI/dt) of the cell index (CI) increase in the exponential phase
		WM266.4 shRNA ctrl		WM266.4 shRNA V2
		mock transfected		mock transfected		CAPN2 S50A transfected
Biological replicates	Technical replicates	Slope(1/hr)	SD	Slope(1/hr)	SD	Slope(1/hr)	SD
N=1	n=1	0.4928	0.013	0.217	0.0151	0.3753	0.0157
	n=2	0.6445	0.0197	0.3842	0.0183	0.4215	0.0218
N=2	n=1	0.4687	0.0069	0.1076	0.0027	0.3063	0.0043
	n=2	0.3555	0.0077	0.1076	0.0034	0.2821	0.006
N=3	n=1	0.3826	0.0137	0.107	0.0038	0.2691	0.0089
	n=2	0.354	0.0151	0.1474	0.0046	0.3332	0.0065
