# Supplementary material for: The mechanosensitive TRPV2 calcium channel promotes human melanoma invasiveness and metastatic potential
Source: EMBO Rep. 2023 Feb 6;24(4):e55069. doi: 10.15252/embr.202255069 (PMC10074106; doi:10.15252/embr.202255069)
Supplement: Supplementary file 3 — Source Data for Expanded View [file EMBR-24-e55069-s005.zip › EMBOR-2022-55069V1_SourceDataForEVfigures3/EMBOR-2022-55069V1_SourceDataForEV3.xlsx]

## Sheet: F-Actin 
501mel			WM266.4
GFP	GFP-TRPV2		shRNA Ctrl	shRNA V2
17.555	18.02		25.205	5.995
17.151	29.099		26.489	8.132
18.038	18.082		26.121	7.799
18.069	31.902		36.356	6.634
13.832	28.613		29.795	4.615
18.209	21.347		29.664	16.951
15.311	35.65		41.846	19.541
18.394	31.732		23.666	19.596
12.356	28.019		27.626	20.502
15.798			17.042
13.909			23.7
20.271			25.962

## Sheet: Cell area
501mel			WM266.4
GFP	GFP-TRPV2		shRNA Ctrl	shRNA V2
20100	24443		50184	55216
27872	17087		29388	31620
15250	16713		35400	26180
27046	24093		24024	30744
38824	9732		26400	44944
12141	18301		33532	29640
12227	20852		32396	43860
16246	16628		24016	59592
18190	9921		42344	43740
14058			25404
17583			43700
23175
