# Supplementary material for: The mechanosensitive TRPV2 calcium channel promotes human melanoma invasiveness and metastatic potential
Source: EMBO Rep. 2023 Feb 6;24(4):e55069. doi: 10.15252/embr.202255069 (PMC10074106; doi:10.15252/embr.202255069)
Supplement: Supplementary file 3 — Source Data for Expanded View [file EMBR-24-e55069-s005.zip › EMBOR-2022-55069V1_SourceDataForEVfigures4/EMBOR-2022-55069V1_SourceDataForEV4B.xlsx]

## Sheet: Sheet1
	GFP							GFP-TRPV2
LUNG	0	0	0	13	8	0		2	0	0	12	>50	>50	>50
BRAIN	0	0	0	0	1	0		0	0	0	0	6	8	8
BONE	0	0	0	2	1	0		6	0	0	3	57	33	102
OTHERS ORGANS	0	0	0	0	0	0		0	0	0	0	29	5	12
