# Supplementary material for: The mechanosensitive TRPV2 calcium channel promotes human melanoma invasiveness and metastatic potential
Source: EMBO Rep. 2023 Feb 6;24(4):e55069. doi: 10.15252/embr.202255069 (PMC10074106; doi:10.15252/embr.202255069)
Supplement: Supplementary file 5 — Source Data for Figure 1 [file EMBR-24-e55069-s012.zip]

Archive with 5 entries (5 files):
- EMBOR-2022-55069V1_SourceDataForFigure1B.xlsx
- EMBOR-2022-55069V1_SourceDataForFigure1D.xlsx
- EMBOR-2022-55069V1_SourceDataForFigure1F.pptx
- EMBOR-2022-55069V1_SourceDataForFigure1G.pptx
- EMBOR-2022-55069V1_SourceDataForFigure1H.xlsx
