# Supplementary material for: The mechanosensitive TRPV2 calcium channel promotes human melanoma invasiveness and metastatic potential
Source: EMBO Rep. 2023 Feb 6;24(4):e55069. doi: 10.15252/embr.202255069 (PMC10074106; doi:10.15252/embr.202255069)
Supplement: Supplementary file 5 — Source Data for Figure 1 [file EMBR-24-e55069-s012.zip › EMBOR-2022-55069V1_SourceDataForFigure1B.xlsx]

## Sheet: GSE46517
	Nevus									Melanoma
TRPA1	104.795	111.775	45.4602	114.397	107.474	76.0392	57.5044	66.6966	80.2951	66.8433	136.588	147.238	18.3569	122.785	68.6342	59.485	77.4247	97.2741	94.9503	71.0269	109.511	98.3773	97.8173	105.425	138.49	58.7215	60.8033	137.323	96.343	97.5119	144.64	80.715	102.182	116.04	88.9357	106.406	96.2169	85.9394	142.625	89.6411	95.9262	129.316	123.695	86.8386	90.24	94.8914	109.73	110.52	78.8253
TRPC1	78.5342	45.8943	43.3304	49.0932	26.0314	48.1125	77.6103	48.8015	38.474	22.0783	27.3132	18.8323	78.1084	38.2568	19.2724	38.6451	21.3303	34.7353	29.8139	32.8217	40.458	35.6754	35.0876	41.7528	33.0355	74.585	35.4025	28.1146	49.0494	17.4507	29.3817	43.0357	33.8166	34.5571	19.4824	50.1272	25.3429	34.3226	34.8166	44.7941	27.7851	98.3592	46.5189	70.3101	112.704	89.3285	119.144	45.6777	83.8565
TRPC3	13.7454	4.17482	4.08623	9.36877	5.98207	20.7097	5.46645	5.74386	8.19352	16.2423	7.7543	15.2252	21.6454	17.4012	19.1506	17.1451	13.3173	7.21366	19.3943	7.56722	10.94	8.20632	13.6426	25.1636	18.5615	3.43086	13.5201	23.5343	10.5059	6.76481	3.83982	15.3379	14.9236	4.05837	8.52945	16.241	13.735	18.1205	14.7777	18.3481	21.6691	40.3951	14.1037	30.3857	23.9383	22.0642	5.85268	17.216	25.8467
TRPC4	9.25352	9.93361	10.564	22.8226	11.7497	11.5662	17.8651	6.92325	5.95087	14.4552	3.07932	20.4162	7.59607	6.96491	5.6475	10.8802	15.4486	8.82811	1.96211	15.5314	7.45389	5.65079	2.0307	11.9011	15.626	3.5097	4.89596	19.3032	10.9141	16.6379	12.3801	3.14567	13.828	20.8691	13.3806	13.842	5.89635	15.8441	11.082	4.52144	21.5296	18.143	7.14205	9.40197	46.2467	27.9385	30.5901	35.9728	15.029
TRPC5	20.111	4.33298	6.71755	23.6297	11.5116	10.1966	6.98049	10.4975	13.623	16.6665	9.86196	11.0452	8.55176	9.34574	1.80764	2.24505	17.9746	3.59224	4.31026	1.93249	11.772	20.966	2.07122	11.3111	7.0046	5.94544	6.94722	2.87105	6.47808	10.1824	15.6358	2.66637	9.77557	9.96455	5.3019	1.86637	5.77279	15.2429	2.96516	15.4277	16.5865	12.3091	3.96247	14.8282	23.9095	26.8125	2.05831	29.9919	22.1097
TRPC6	23.1976	25.3201	23.1735	53.777	34.689	56.3252	14.6156	27.5716	13.0479	21.8567	18.2312	32.8222	27.3405	30.1726	37.0341	56.2946	19.7444	33.7235	21.7927	48.8227	41.7099	38.8663	37.2745	19.9736	32.8278	28.7087	6.90667	30.7794	15.7364	26.553	32.1771	39.3052	42.8726	37.851	9.97091	64.3594	46.2489	39.6353	34.4513	37.3062	33.5762	14.5645	49.3424	64.8691	48.469	25.9285	40.9614	73.7313	52.1083
TRPC7	4.20145	3.12687	2.9541	3.26574	6.28154	3.00438	3.2598	3.3869	4.31621	4.81966	4.80489	3.62626	12.2509	5.86255	8.52435	3.43351	4.01556	3.329	7.97734	5.56532	3.48413	6.74042	2.97473	5.41014	3.35305	9.098	3.25988	3.34667	7.32948	4.29282	3.05891	3.23176	8.64812	3.69275	3.1474	3.09804	2.93473	4.38809	3.36008	3.55949	7.7435	13.0128	6.18888	3.00985	22.0519	3.52203	8.85912	5.8613	2.64348
TRPM1	441.985	126.463	70.1662	185.807	56.7421	436.958	279.673	301.358	231.56	59.4841	46.0704	43.4992	103.915	59.1982	111.958	62.8002	65.2389	129.811	77.3621	199.122	102.289	127.307	128.17	59.341	66.1505	75.3166	51.5997	38.8813	47.2339	226.477	51.4213	52.7539	97.2499	104.712	50.1293	378.164	260.585	80.2275	63.9733	56.8409	37.7752	37.9522	66.9739	669.803	41.4572	339.027	302.984	34.1085	134.218
TRPM2	133.051	221.737	93.1279	223.985	228.75	200.158	319.842	167.975	125.555	185.475	155.165	227.419	105.831	206.071	151.773	164.265	136.21	193.525	164.173	219.949	186.789	237.336	155.947	153.272	201.168	132.129	117.378	200.951	177.984	123.343	178.705	129.616	126.32	167.33	138.727	124.68	244.423	305.398	143.755	190.977	305.582	255.626	269.732	325.711	254.846	233.725	536.194	193.163	264.702
TRPM3	44.754	41.5128	27.2356	38.0663	57.3879	54.005	23.115	51.0153	57.9236	84.0529	34.9534	79.0657	33.0927	49.8668	76.5801	90.0273	44.2087	55.0056	43.8128	55.059	45.4692	69.0197	58.4027	50.4297	56.0869	40.7	42.9845	164.499	41.6262	39.2867	33.2937	48.4263	50.2142	60.4845	47.6403	47.714	48.2819	101.096	39.0698	51.7455	63.6639	62.1101	64.6215	36.1882	85.1072	85.447	80.524	99.1748	49.5909
TRPM4	198.917	125.644	175.714	259.403	135.678	157.858	80.801	154.418	153.933	98.5503	113.658	174.437	98.6104	100.107	122.454	106.786	134.472	117.548	146.55	148.496	116.719	198.719	120.846	81.229	93.961	86.2702	119.702	128.171	119.026	137.395	86.6118	77.2118	98.9601	90.2526	75.2595	137.225	158.265	96.1364	141.731	105.519	50.527	104.361	34.5784	159.122	94.286	36.6547	90.9355	24.5233	44.857
TRPM6	5.80574	15.349	3.88087	11.1601	9.60001	8.44679	55.9653	5.72577	14.4322	3.91567	9.47907	7.03189	6.03642	22.9888	21.9693	8.97563	3.96526	18.5858	4.17738	7.4711	7.54663	15.3347	4.44665	20.5958	8.87905	5.81502	3.86586	26.5773	7.21271	4.03902	13.1422	7.29316	9.34393	5.4531	3.64473	5.29342	7.4303	13.3606	10.071	6.01076	20.1181	20.9214	28.6283	7.4697	9.04453	12.0836	12.3571	27.511	24.4044
TRPM8	58.8893	56.3427	43.0995	77.7004	89.3775	57.1293	40.4562	51.2577	52.0012	39.353	64.7411	110.045	55.2959	45.9987	43.3287	76.8913	29.0421	49.5983	62.6431	67.911	66.3212	64.4181	75.6543	35.0209	66.503	18.8348	8.70378	47.6738	26.02	23.1088	33.5581	37.6029	28.0167	67.5491	54.1841	67.4882	87.2798	40.1567	37.6567	85.7855	28.1397	45.3229	120.819	73.3078	71.9386	35.9963	66.049	71.5992	83.2693
TRPV1	37.0067	66.1461	54.3058	76.7464	45.0038	70.8116	35.6937	49.109	49.2045	65.0788	53.8765	76.3655	31.4346	80.6808	91.6972	76.539	54.4352	85.4454	62.1575	76.31	74.5185	73.8965	117.753	60.5869	110.698	58.3308	102.634	150.224	91.0484	44.4552	54.0942	60.836	46.3757	101.113	64.8924	96.3351	121.11	115.759	61.6165	70.1235	55.4543	89.3608	93.8322	83.8417	72.3489	75.3098	92.0018	63.4406	47.5012
TRPV2	264.502	159.924	139.462	151.475	116.067	198.503	101.036	144.52	237.729	275.925	352.677	703.26	259.809	187.205	246.736	176.275	186.579	380.981	283.429	314.892	354.728	529.196	245.191	844.708	259.15	424.565	308.35	178.796	228.324	543.28	279.805	220.298	569.146	380.667	183.738	384.362	367.116	141.686	340.892	330.376	132.945	288.043	131.453	222.773	272.399	137.59	105.009	37.8247	65.0369
TRPV4	17.438	31.8042	27.6355	32.0856	38.9338	31.4895	40.2029	30.4727	31.4475	34.4369	30.9703	51.2111	11.5799	25.2855	66.8444	17.6203	33.7723	35.0002	31.5759	31.1734	27.9509	30.4807	35.3381	42.8984	39.139	46.9918	24.0229	40.21	36.9894	35.9836	29.4136	30.8669	53.1474	35.6584	24.6993	42.4529	25.1806	57.7548	31.5571	37.731	30.517	42.816	49.4034	29.3677	41.1753	34.7502	32.0551	20.8468	29.198
TRPV5	68.4058	64.5725	59.2997	91.4054	100.439	83.2922	42.1362	59.1011	50.6762	153.775	40.0236	141.171	39.9877	137.848	86.0642	102.334	83.1345	79.9968	92.5319	87.6636	86.7825	87.8253	47.6306	42.1922	82.0409	32.1558	50.6205	303.599	130.341	69.8781	54.7778	59.8088	17.6787	62.4364	69.0903	66.868	92.2069	352.27	74.4229	71.9826	268.426	56.9154	57.127	83.6167	78.6797	65.5306	109.582	77.0107	62.3616
TRPV6	22.1136	18.8152	31.0977	22.1944	51.9099	15.9769	22.7517	23.1687	14.9774	17.7111	8.68504	23.8812	27.9742	27.6571	17.3472	7.09592	20.2436	18.8537	13.1544	21.2834	18.4934	18.082	5.33661	14.1777	15.5622	12.8173	9.42331	23.4395	26.1733	14.5209	11.4735	10.2153	11.4722	10.3089	9.20304	20.3819	8.90446	25.1496	23.2214	16.4557	9.21994	27.3244	144.455	14.0187	19.7638	16.5504	14.8268	14.3758	7.66445
[truncated: 64 more columns]
