# Supplementary material for: The mechanosensitive TRPV2 calcium channel promotes human melanoma invasiveness and metastatic potential
Source: EMBO Rep. 2023 Feb 6;24(4):e55069. doi: 10.15252/embr.202255069 (PMC10074106; doi:10.15252/embr.202255069)
Supplement: Supplementary file 5 — Source Data for Figure 1 [file EMBR-24-e55069-s012.zip › EMBOR-2022-55069V1_SourceDataForFigure1D.xlsx]

## Sheet: Sheet1
	WM266.4			451Lu
TRPV1	0.15822	0.203768	0.121161	0.331022	0.275476	0.181747
TRPV2	13.3614	13.8806	7.1602	11.3137	13.4543	10.2674
TRPV4	0.849685	0.873573	0.556711	0.311003	0.461691	0.302499
TRPV6	0.00111403	0.00162539	0.000798732	0.00731463	0	0.00403001
TRPC1	0.80107	0.779165	0.737135	1.36604	1.27015	2.55797
TRPM7	1.25266	1.12117	0.630689	0.694959	0.817902	0.823591
TRPA1	0.0485293	0.0340784	0.0581128	0.0681567	0.0308198	0.0583146
Orai1	1.64718	1.56917	1.00347	1.18509	1.57462	1.1019
STIM1	0.835088	1.31494	0.888843	0.898132	1.02456	0.885768
STIM2	0.269807	0.226095	0.17739	0.0987552	0.106579	0.0839108
