# Supplementary material for: The mechanosensitive TRPV2 calcium channel promotes human melanoma invasiveness and metastatic potential
Source: EMBO Rep. 2023 Feb 6;24(4):e55069. doi: 10.15252/embr.202255069 (PMC10074106; doi:10.15252/embr.202255069)
Supplement: Supplementary file 5 — Source Data for Figure 1 [file EMBR-24-e55069-s012.zip › EMBOR-2022-55069V1_SourceDataForFigure1H.xlsx]

## Sheet: Sheet1
	TRPV2			BRN2
NHEM	3.90413	2.03496	2.73208	0.00407213	0.00746832	0.00689612
501mel	3.44618	3.43426	1.61888	0.257921	0.168989	0.0300811
WM793	5.35171	5.37029	6.9163	0.574349	0.590496	0.111878
WM266.4	9.74728	10.4107	10.0213	2.25012	2.32947	1.50525
451Lu	10.5927	10.0561	14.3204	0.840896	1.46917	1.63014
