# Supplementary material for: The mechanosensitive TRPV2 calcium channel promotes human melanoma invasiveness and metastatic potential
Source: EMBO Rep. 2023 Feb 6;24(4):e55069. doi: 10.15252/embr.202255069 (PMC10074106; doi:10.15252/embr.202255069)
Supplement: Supplementary file 6 — Source Data for Figure 2 [file EMBR-24-e55069-s006.zip › EMBOR-2022-55069V1_SourceDataForFigure2B.xlsx]

## Sheet: Sheet1
Mn2+ quenching rate (dF360(%)/dt(min))
501mel	WM266.4	451Lu
-4.8	-15	-16.8
-6.6	-11.4	-17.4
-3	-10.2	-12.6
-4.2	-7.8	-15
	-8.4	-13.8
	-15	-15.6
	-17.4
	-12.6
	-7.2
	-6.6
