# Supplementary material for: The mechanosensitive TRPV2 calcium channel promotes human melanoma invasiveness and metastatic potential
Source: EMBO Rep. 2023 Feb 6;24(4):e55069. doi: 10.15252/embr.202255069 (PMC10074106; doi:10.15252/embr.202255069)
Supplement: Supplementary file 6 — Source Data for Figure 2 [file EMBR-24-e55069-s006.zip › EMBOR-2022-55069V1_SourceDataForFigure2D.xlsx]

## Sheet: 501mel
	GFP			GFP-TRPV2
Time(sec)	mean	SEM	n	mean	SEM	n
0	1.0012	0.00216926	4	1.00307	0.00176823	4
3	1.00114	0.00323608	4	1.00485	0.00210147	4
7	1.0009	0.00253172	4	1.00537	0.00347026	4
10	0.998633	0.00192597	4	1.00323	0.00216627	4
14	0.998761	0.00181041	4	1.00364	0.00125149	4
17	0.997852	0.00234089	4	1.00394	0.00259443	4
20	1.00044	0.000655146	4	1.00809	0.0022855	4
24	0.998473	0.00219339	4	1.00458	0.00169892	4
27	0.999995	0.0016331	4	1.00483	0.0012125	4
31	0.994862	0.00124525	4	1.0063	0.00115846	4
34	0.996148	0.00135275	4	1.00728	0.00124976	4
37	0.998087	0.00191292	4	0.998704	0.0010764	4
41	0.99904	0.00106208	4	1.0055	0.000632573	4
44	0.995341	0.000243025	4	1.00543	0.00205475	4
48	0.998273	0.00138692	4	1.0021	0.00158491	4
51	0.99571	0.00045683	4	1.00069	0.00141831	4
54	0.99809	0.00155562	4	0.999951	0.000946249	4
58	0.998124	0.00226	4	1.00038	0.000715872	4
61	0.997816	0.0015528	4	1.0002	0.0015929	4
64	0.997591	0.00161332	4	1.00026	0.000809177	4
68	0.998106	0.00183816	4	0.996637	0.00174889	4
71	1.00031	0.000462298	4	0.997845	0.000812013	4
75	1.0024	0.000727491	4	0.998107	0.00301937	4
78	1.00245	0.00325465	4	0.999772	0.00258495	4
81	1.00089	0.000864201	4	0.998486	0.00145805	4
85	1.00124	0.00102088	4	0.994091	0.00237546	4
88	1.00223	0.0022124	4	0.998201	0.003538	4
92	1.00184	0.00112244	4	0.994926	0.00222581	4
95	1.0003	0.000762808	4	0.994289	0.00347226	4
98	1.00018	0.000920729	4	0.992061	0.0010228	4
102	1.00395	0.00146878	4	0.99118	0.00146177	4
105	1.00237	0.0017865	4	0.996438	0.000726799	4
109	1.00376	0.0023037	4	0.994739	0.000402924	4
112	1.00547	0.00169016	4	0.993048	0.00181684	4
115	1.00803	0.00213327	4	0.991771	0.00267497	4
133	0.974879	0.00182802	4	0.882436	0.013652	4
136	0.971158	0.00221004	4	0.87588	0.0108751	4
139	0.967058	0.00215075	4	0.864387	0.00980004	4
143	0.963461	0.00218215	4	0.860561	0.00909168	4
146	0.960531	0.00107676	4	0.860183	0.0091322	4
150	0.958796	0.0011922	4	0.8511	0.00850917	4
153	0.955227	0.00120592	4	0.842677	0.00631387	4
156	0.947762	0.00310515	4	0.83799	0.00494052	4
160	0.946406	0.000932775	4	0.832301	0.00435927	4
163	0.945072	0.000920486	4	0.831772	0.00399575	4
167	0.943802	0.00237575	4	0.824106	0.00497143	4
170	0.938455	0.00250064	4	0.819274	0.00449956	4
173	0.936902	0.00184244	4	0.817687	0.00293503	4
177	0.935006	0.00169591	4	0.814428	0.00307627	4
180	0.934314	0.00202286	4	0.807861	0.0033148	4
184	0.934333	0.00177744	4	0.802311	0.00460783	4
187	0.935871	0.00232829	4	0.804917	0.00354617	4
190	0.93327	0.00185228	4	0.798871	0.00298985	4
194	0.928922	0.00199555	4	0.798733	0.00278328	4
197	0.926329	0.00120732	4	0.793026	0.00316298	4
201	0.923809	0.00145027	4	0.790108	0.0042633	4
204	0.922618	0.00147491	4	0.78663	0.0042796	4
207	0.918929	0.00229002	4	0.784197	0.00303682	4
211	0.917073	0.00108918	4	0.780082	0.00404001	4
214	0.916057	0.00209911	4	0.782417	0.0027698	4
217	0.915482	0.00138488	4	0.777158	0.00289615	4
221	0.912238	0.00312641	4	0.776339	0.00367067	4
224	0.910575	0.00265827	4	0.769204	0.00218723	4
228	0.908724	0.00383797	4	0.773262	0.00280571	4
231	0.90829	0.00177522	4	0.76659	0.00248398	4
234	0.903574	0.00293666	4	0.764304	0.00177495	4
238	0.903921	0.00165702	4	0.767461	0.00350184	4
241	0.903146	0.00277195	4	0.762751	0.0036093	4
245	0.900932	0.00218334	4	0.755729	0.00270282	4
248	0.902007	0.00194046	4	0.75762	0.00422294	4
251	0.897903	0.00143753	4	0.756323	0.00280939	4
255	0.897534	0.00308061	4	0.751765	0.0028383	4
258	0.897966	0.00259368	4	0.750578	0.00287568	4
262	0.895721	0.00189435	4	0.747313	0.00131859	4
265	0.89425	0.000748814	4	0.744225	0.0028092	4
268	0.891422	0.00182723	4	0.743305	0.00293689	4
272	0.890665	0.00238524	4	0.745026	0.0028554	4
275	0.886584	0.00203556	4	0.738569	0.00201556	4
279	0.889659	0.00349074	4	0.73959	0.00511974	4
282	0.887655	0.000873577	4	0.738667	0.00313805	4
285	0.886644	0.00131296	4	0.737153	0.00400854	4
289	0.885268	0.00224633	4	0.738151	0.0028266	4
292	0.88641	0.00205723	4	0.732506	0.00427884	4
296	0.884924	0.00139117	4	0.734276	0.00219008	4
299	0.883326	0.00337502	4	0.72902	0.00194129	4

## Sheet: WM266.4
	shRNA Ctrl			shRNA V2-1			shRNA V2-2
Time(sec)	mean	SEM	n	mean	SEM	n	mean	SEM	n
0	1.02403	0.00169993	4	1.01193	0.00197759	4	0.98665	0.00388347	4
3	1.02158	0.00286884	4	1.01131	0.00083148	4	0.987126	0.00854537	4
7	1.02054	0.00246698	4	1.01364	0.001747	4	0.996435	0.0153352	4
10	1.02423	0.00266997	4	1.01367	0.000886557	4	0.993883	0.00433336	4
14	1.01976	0.0024026	4	1.00924	0.000775587	4	0.985096	0.00188926	4
17	1.02124	0.00276456	4	1.01198	0.000996692	4	0.979921	0.00145092	4
20	1.01856	0.000620242	4	1.01276	0.00139988	4	0.983242	0.00153118	4
24	1.01811	0.00201048	4	1.00989	0.00119615	4	0.990216	0.00911733	4
27	1.01439	0.00121933	4	1.01001	0.00120888	4	0.986955	0.00833944	4
31	1.01414	0.00094739	4	1.01297	0.000556187	4	0.993104	0.00211955	4
34	1.00891	0.00165257	4	1.01451	0.00124983	4	0.986135	0.00221809	4
37	1.00931	0.0025124	4	1.00992	0.00142434	4	0.999559	0.00207459	4
41	1.00611	0.00229589	4	1.01082	0.00152123	4	1.00676	0.00139637	4
44	1.00726	0.00173153	4	1.00464	0.00112283	4	0.995807	0.00298307	4
48	0.996918	0.00208572	4	1.00303	0.00166185	4	1.00006	0.00821267	4
51	1.00105	0.00283366	4	1.00679	0.00143486	4	1.00852	0.00656985	4
54	1.00031	0.000860881	4	1.00139	0.00116442	4	1.00161	0.000693409	4
58	0.997032	0.00197949	4	0.998857	0.00126089	4	1.00255	0.000689131	4
61	0.995444	0.000731502	4	1.00051	0.000914769	4	1.00423	0.0056702	4
65	0.993323	0.00208671	4	0.998084	0.0011098	4	1.00179	0.00356425	4
68	0.993901	0.00157312	4	0.999533	0.00129437	4	0.998942	0.00621861	4
71	0.993371	0.00131978	4	0.995789	0.00179508	4	1.00838	0.0202405	4
75	0.993283	0.00192896	4	0.997376	0.00149116	4	1.00475	0.0167712	4
78	0.992546	0.00177631	4	0.995504	0.00189383	4	1.00094	0.0130717	4
82	0.991684	0.00144867	4	0.992688	0.000876434	4	1.01193	0.0415709	4
85	0.989126	0.00239571	4	0.992984	0.00152824	4	1.00365	0.0301274	4
88	0.98636	0.00281732	4	0.988619	0.00146445	4	1.00462	0.0280336	4
92	0.983721	0.00159966	4	0.98699	0.000489124	4	1.01394	0.0207312	4
95	0.984043	0.00209187	4	0.988625	0.00116369	4	1.01104	0.0223501	4
99	0.984415	0.00143215	4	0.984737	0.00133814	4	1.01291	0.0173532	4
102	0.983694	0.00102084	4	0.985313	0.000661394	4	1.00481	0.00138597	4
105	0.978877	0.00130256	4	0.98391	0.000396951	4	0.989724	0.00316483	4
109	0.979643	0.00210624	4	0.982889	0.00210673	4	1.00014	0.00862417	4
112	0.976857	0.00262999	4	0.980602	0.00122897	4	1.01043	0.034183	4
116	0.97624	0.00190518	4	0.97851	0.001675	4	1.00052	0.0581384	4
133	0.90181	0.00935322	4	0.927643	0.00303264	4	0.991905	0.0152996	4
136	0.88886	0.00971655	4	0.919709	0.00101949	4	0.981939	0.0249281	4
140	0.876937	0.00825319	4	0.909584	0.00143586	4	0.970609	0.0185365	4
143	0.865163	0.00873799	4	0.898714	0.00211491	4	0.960557	0.01905	4
146	0.853408	0.00726233	4	0.891012	0.00277189	4	0.95255	0.0209498	4
150	0.845753	0.00808687	4	0.88765	0.00244363	4	0.953165	0.023712	4
153	0.837009	0.00630495	4	0.881695	0.00323618	4	0.942979	0.0127747	4
157	0.825565	0.00806031	4	0.874937	0.00353297	4	0.940752	0.0139208	4
160	0.818934	0.00890049	4	0.868627	0.00594169	4	0.940772	0.00807354	4
163	0.809506	0.00802625	4	0.860533	0.0054391	4	0.931799	0.0163266	4
167	0.80371	0.00603246	4	0.855256	0.0048433	4	0.931552	0.0172528	4
170	0.795624	0.00737395	4	0.85097	0.00384018	4	0.933278	0.00716979	4
174	0.788924	0.00733374	4	0.844168	0.00558241	4	0.922334	0.0118777	4
177	0.783271	0.00708791	4	0.839363	0.0052321	4	0.917131	0.0135189	4
181	0.778312	0.00723899	4	0.837244	0.00436716	4	0.93469	0.0181534	4
184	0.770554	0.00839127	4	0.831144	0.00684443	4	0.907796	0.0103352	4
187	0.765213	0.00724946	4	0.824512	0.00611252	4	0.905607	0.00771268	4
191	0.758981	0.00736846	4	0.822985	0.0049954	4	0.913414	0.00956246	4
194	0.75501	0.00710139	4	0.81919	0.00768393	4	0.894613	0.00612557	4
198	0.750395	0.00705984	4	0.814461	0.00593931	4	0.89464	0.0020608	4
201	0.747487	0.00566969	4	0.81131	0.00777003	4	0.90132	0.0153432	4
204	0.741487	0.00574167	4	0.807522	0.00722697	4	0.883025	0.00444396	4
208	0.736033	0.00579414	4	0.8049	0.00833414	4	0.878784	0.00108549	4
211	0.733939	0.0052233	4	0.801742	0.00698407	4	0.886003	0.0220483	4
215	0.728339	0.0053884	4	0.797168	0.0079772	4	0.876835	0.000876861	4
218	0.726749	0.00586815	4	0.796127	0.0100038	4	0.870968	0.00683119	4
221	0.722302	0.00437187	4	0.790602	0.00846466	4	0.869075	0.0084278	4
225	0.717191	0.00541679	4	0.789043	0.00937028	4	0.864113	0.000189214	4
228	0.71481	0.0054314	4	0.784254	0.00827747	4	0.859596	0.0139446	4
232	0.708538	0.00589553	4	0.778875	0.00837413	4	0.852869	0.0209524	4
235	0.706314	0.00628809	4	0.779775	0.00990313	4	0.845729	0.00541007	4
238	0.703301	0.00629218	4	0.774756	0.00863394	4	0.85242	0.00277698	4
242	0.698051	0.00631918	4	0.773726	0.0099788	4	0.848904	0.0181925	4
245	0.696791	0.00429502	4	0.767597	0.00787129	4	0.832105	0.00137152	4
249	0.693403	0.00519288	4	0.763186	0.00843921	4	0.840772	0.00558061	4
252	0.690849	0.00501311	4	0.761782	0.00899168	4	0.844743	0.0173945	4
255	0.688227	0.00429057	4	0.756921	0.00834799	4	0.823097	0.00690391	4
259	0.683401	0.00351015	4	0.754612	0.0096376	4	0.830724	0.0187744	4
262	0.682072	0.00343888	4	0.751402	0.00893426	4	0.829105	0.0323589	4
266	0.67928	0.00392792	4	0.751148	0.0100438	4	0.814058	0.012615	4
269	0.678485	0.00455767	4	0.745926	0.0102951	4	0.827456	0.00468136	4
272	0.671915	0.00530216	4	0.744818	0.00858683	4	0.817161	0.0372573	4
276	0.671022	0.0062918	4	0.738167	0.00846935	4	0.807941	0.00367424	4
279	0.666552	0.00536574	4	0.739165	0.00828255	4	0.819748	0.0121893	4
283	0.665546	0.00416753	4	0.73568	0.00872439	4	0.813022	0.0182893	4
286	0.662841	0.00508899	4	0.735203	0.00780664	4	0.808569	0.0073325	4
289	0.659528	0.00519093	4	0.736072	0.00875841	4	0.820933	0.0182376	4
293	0.657552	0.00477793	4	0.729156	0.0104309	4	0.810079	0.0121506	4
296	0.656335	0.00417535	4	0.727752	0.00841537	4	0.804026	0.0177378	4
300	0.652267	0.00632868	4	0.725647	0.0094661	4	0.815427	0.0375942	4

## Sheet: 451Lu
	shRNA Ctrl			shRNA V2-1			shRNA V2-2
Time(sec)	mean	SEM	n	mean	SEM	n	mean	SEM	n
0	1.00428	0.00331757	4	1.00047	0.00403775	4	0.999861	0.00164495	4
3	0.999209	0.00246129	4	1.0013	0.00285492	4	1.00116	0.000920316	4
7	0.999338	0.00061826	4	1.00082	0.00229514	4	1.00446	0.000813965	4
10	0.997749	0.00291929	4	1.00333	0.00319044	4	1.00442	0.00325092	4
14	0.997065	0.00130683	4	0.992303	0.00145521	4	1.0076	0.00114834	4
17	0.998405	0.00064265	4	0.999743	0.000678468	4	1.00557	0.00204937	4
20	0.999222	0.00045583	4	1.00018	0.000972926	4	1.00754	0.00186843	4
24	1.00283	0.00032235	4	1.00332	0.000386437	4	1.00502	0.00203631	4
27	0.999943	0.00253714	4	1.00223	0.00302665	4	1.00337	0.00192172	4
31	0.997799	0.00265626	4	0.999892	0.00107104	4	1.00503	0.00332775	4
34	1.00265	0.00154361	4	1.00078	0.00191546	4	1.00259	0.0026787	4
37	1.00344	0.00238422	4	0.997938	0.00253769	4	1.00742	0.00119606	4
41	1.00376	0.00133377	4	0.999426	0.00194162	4	1.00306	0.00215366	4
44	1.00583	0.00080258	4	1.001	0.00143967	4	1.00751	0.000920937	4
48	1.00639	0.00260981	4	1.00229	0.00124448	4	1.00212	0.00162491	4
51	1.00676	0.00217103	4	1.00712	0.00325424	4	1.00194	0.00121564	4
54	1.00525	0.00380575	4	0.995999	0.00137404	4	1.00621	0.000706379	4
58	1.00206	0.0019262	4	1.00325	0.00203516	4	1.00048	0.00207017	4
61	1.00354	0.00217206	4	0.998607	0.000664319	4	0.998923	0.000125612	4
64	1.00591	0.00228389	4	0.999644	0.00155393	4	1.003	0.00161164	4
68	1.0007	0.00094126	4	0.99844	0.00105957	4	1.00057	0.00181119	4
71	0.997488	0.00048773	4	0.999375	0.0016095	4	1.00029	0.00128357	4
75	0.998034	0.00124806	4	1.00629	0.000271523	4	0.999807	0.000843419	4
78	0.998771	0.00306481	4	0.998921	0.000914483	4	1.00029	0.000157303	4
81	1.00145	0.00266749	4	0.997858	0.00249582	4	0.996812	0.000453247	4
85	1.0017	0.00263425	4	1.0037	0.000363316	4	0.995355	0.000914616	4
88	1.00015	0.00111939	4	1.0002	0.00197207	4	0.998078	0.00211529	4
92	0.999589	0.0007662	4	1.00007	0.00324467	4	0.996249	0.00232316	4
95	0.995151	0.00129051	4	0.997683	0.00240853	4	0.993614	0.00147068	4
98	0.995893	0.0008545	4	0.996765	0.000938841	4	0.992305	0.00221617	4
102	0.993468	0.00152069	4	1.00043	0.00246544	4	0.992139	0.00352505	4
105	0.998161	0.00255474	4	0.997703	0.00242337	4	0.991713	0.00357853	4
109	0.994645	0.00168884	4	0.997824	0.00257328	4	0.98887	0.00311268	4
112	0.993785	0.00115715	4	0.998269	0.00301711	4	0.986425	0.00398509	4
115	0.989583	0.00564012	4	0.996826	0.00140576	4	0.990196	0.00435333	4
124	0.943518	0.0110461	4	0.999846	0.00393177	4	0.960278	0.0144624	4
127	0.931543	0.0119252	4	0.988449	0.0023211	4	0.953775	0.0138956	4
130	0.924472	0.0116523	4	0.979337	0.00310803	4	0.94892	0.0132819	4
134	0.913927	0.00873054	4	0.971991	0.00221791	4	0.943861	0.0114348	4
137	0.906291	0.00910541	4	0.964367	0.00405756	4	0.940985	0.0111718	4
141	0.897917	0.0092814	4	0.956304	0.00336297	4	0.931864	0.0109713	4
144	0.88744	0.00910193	4	0.953966	0.00441693	4	0.927463	0.0107072	4
147	0.880218	0.00986995	4	0.944681	0.00369886	4	0.923358	0.00951291	4
151	0.875684	0.00913057	4	0.938177	0.00481302	4	0.91796	0.0103421	4
154	0.865284	0.00978181	4	0.937452	0.00691996	4	0.914779	0.0092087	4
158	0.860355	0.00871491	4	0.929368	0.00262697	4	0.906415	0.00996687	4
161	0.852162	0.0100032	4	0.92316	0.00577984	4	0.899128	0.00945955	4
164	0.841224	0.0100238	4	0.918027	0.00714764	4	0.900593	0.0100734	4
168	0.839368	0.00949264	4	0.907768	0.00615831	4	0.893277	0.0086001	4
171	0.835078	0.00881601	4	0.903146	0.00598624	4	0.889919	0.0109708	4
175	0.827153	0.00862194	4	0.897897	0.00536378	4	0.885062	0.00951269	4
178	0.823198	0.00781099	4	0.893498	0.00214336	4	0.882924	0.0107671	4
181	0.814074	0.0106538	4	0.88982	0.00651244	4	0.878352	0.00966686	4
185	0.806577	0.011496	4	0.887628	0.00401679	4	0.874938	0.0106976	4
188	0.800984	0.0110402	4	0.88494	0.00468929	4	0.871017	0.0106712	4
192	0.796542	0.0108049	4	0.881543	0.00655423	4	0.869965	0.00903437	4
195	0.790977	0.0121157	4	0.878701	0.00803967	4	0.866123	0.00972281	4
198	0.786759	0.00927794	4	0.875823	0.00629886	4	0.864793	0.0103477	4
202	0.780377	0.00869566	4	0.866923	0.00732836	4	0.859343	0.00843031	4
205	0.778531	0.00822146	4	0.864274	0.00558584	4	0.85761	0.00918522	4
208	0.770713	0.00843831	4	0.860901	0.00797857	4	0.852742	0.00888064	4
212	0.766128	0.00835731	4	0.858531	0.00666038	4	0.852201	0.00759255	4
215	0.762455	0.00782421	4	0.854365	0.00658867	4	0.848244	0.00984834	4
219	0.75992	0.00837277	4	0.851434	0.00744909	4	0.84517	0.00909634	4
222	0.7526	0.00753582	4	0.85183	0.00752394	4	0.84274	0.00938695	4
225	0.74618	0.00886904	4	0.843983	0.0056169	4	0.837783	0.00906339	4
229	0.741068	0.00742931	4	0.84679	0.00844336	4	0.8341	0.00937675	4
232	0.73445	0.00818624	4	0.839049	0.00667119	4	0.834151	0.00971105	4
236	0.730119	0.00813548	4	0.838583	0.00333059	4	0.83132	0.00801675	4
239	0.722567	0.00754259	4	0.835594	0.00639467	4	0.831395	0.0107009	4
242	0.721888	0.00751696	4	0.827454	0.00635525	4	0.829832	0.00929294	4
246	0.717359	0.00862623	4	0.827633	0.00440496	4	0.825136	0.00774845	4
249	0.715082	0.00811041	4	0.825535	0.00644023	4	0.823011	0.00747317	4
253	0.710324	0.00867888	4	0.820647	0.00662099	4	0.821945	0.00925689	4
256	0.706144	0.00845007	4	0.819958	0.00685643	4	0.823741	0.00692559	4
259	0.70303	0.00682507	4	0.816331	0.00577504	4	0.819399	0.00815192	4
263	0.698301	0.00604151	4	0.815074	0.00491661	4	0.815064	0.00819762	4
266	0.698601	0.00611193	4	0.813924	0.00644321	4	0.813772	0.00712766	4
270	0.689551	0.0068348	4	0.808239	0.00654079	4	0.815408	0.00900718	4
273	0.689407	0.00612846	4	0.806368	0.00587421	4	0.812679	0.00845428	4
276	0.685664	0.00856249	4	0.804304	0.00520785	4	0.809844	0.0084529	4
280	0.682256	0.00757495	4	0.801536	0.00672868	4	0.807721	0.00767115	4
283	0.678752	0.00638116	4	0.799613	0.0063088	4	0.805901	0.00875446	4
287	0.673561	0.00980076	4	0.797149	0.00746873	4	0.802265	0.00931805	4
290	0.674544	0.00756231	4	0.796491	0.00642264	4	0.801285	0.00719554	4
293	0.668055	0.00838176	4	0.789562	0.0080592	4	0.802051	0.00878291	4
