# Supplementary material for: The mechanosensitive TRPV2 calcium channel promotes human melanoma invasiveness and metastatic potential
Source: EMBO Rep. 2023 Feb 6;24(4):e55069. doi: 10.15252/embr.202255069 (PMC10074106; doi:10.15252/embr.202255069)
Supplement: Supplementary file 6 — Source Data for Figure 2 [file EMBR-24-e55069-s006.zip › EMBOR-2022-55069V1_SourceDataForFigure2E.xlsx]

## Sheet: Sheet1
Mn2+ quenching rate (dF360/dt(sec))
501mel		WM266.4			451Lu
GFP	GFP-TRPV2	shRNA Ctrl	shRNA V2-1	shRNA V2-2	shRNA Ctrl	shRNA V2-1	shRNA V2-2
n=4	n=6	n=11	n=5	n=6	n=7	n=8	n=7
-0.0008	-0.0012	-0.0025	-0.0018	-0.0018	-0.0028	-0.0025	-0.0015
-0.0011	-0.0017	-0.0019	-0.0009	-0.002	-0.0029	-0.0021	-0.0015
-0.0005	-0.0023	-0.0017	-0.0012	-0.0005	-0.0021	-0.0015	-0.0021
-0.0007	-0.0015	-0.0013	-0.0012	-0.0019	-0.0025	-0.0014	-0.0023
	-0.0016	-0.0014	-0.0009	-0.0004	-0.0023	-0.0016	-0.0024
	-0.0018	-0.0025		-0.0005	-0.0026	-0.0017	-0.0019
		-0.0029			-0.0026	-0.0016	-0.0022
		-0.0029				-0.0018
		-0.0021
		-0.0012
		-0.0011
