# Supplementary material for: The mechanosensitive TRPV2 calcium channel promotes human melanoma invasiveness and metastatic potential
Source: EMBO Rep. 2023 Feb 6;24(4):e55069. doi: 10.15252/embr.202255069 (PMC10074106; doi:10.15252/embr.202255069)
Supplement: Supplementary file 7 — Source Data for Figure 3 [file EMBR-24-e55069-s011.zip]

Archive with 4 entries (4 files):
- EMBOR-2022-55069V1_SourceDataForFigure3A.xlsx
- EMBOR-2022-55069V1_SourceDataForFigure3B.avi
- EMBOR-2022-55069V1_SourceDataForFigure3C.xlsx
- EMBOR-2022-55069V1_SourceDataForFigure3E.xlsx
