# Supplementary material for: The mechanosensitive TRPV2 calcium channel promotes human melanoma invasiveness and metastatic potential
Source: EMBO Rep. 2023 Feb 6;24(4):e55069. doi: 10.15252/embr.202255069 (PMC10074106; doi:10.15252/embr.202255069)
Supplement: Supplementary file 7 — Source Data for Figure 3 [file EMBR-24-e55069-s011.zip › EMBOR-2022-55069V1_SourceDataForFigure3A.xlsx]

## Sheet: migration
Mean number of migrating cells per field
	501mel		WM266.4			451Lu
	GFP	GFP-TRPV2	shRNA Ctrl	shRNA V2-1	shRNA V2-2	shRNA Ctrl	shRNA V2-1	shRNA V2-2
n=1	35	103	271	51	30	453	251	194
n=2	41	124	145	77	55	399	235	232
n=3	34	124	231	96	46	400	273	194
n=4	46	86
n=5	47	74
n=6	40	94

## Sheet: Invasion
Mean number of Invading cells per field
	501mel		WM266.4			451Lu
	GFP	GFP-TRPV2	shRNA Ctrl	shRNA V2-1	shRNA V2-2	shRNA Ctrl	shRNA V2-1	shRNA V2-2
n=1	160	220	218	44	50	97	7	10
n=2	172	216	159	77	86	122	11	0
n=3	155	197	166	55	56	130	11	11
n=4	147	246
n=5	167	210
n=6	163	223
