# Supplementary material for: The mechanosensitive TRPV2 calcium channel promotes human melanoma invasiveness and metastatic potential
Source: EMBO Rep. 2023 Feb 6;24(4):e55069. doi: 10.15252/embr.202255069 (PMC10074106; doi:10.15252/embr.202255069)
Supplement: Supplementary file 7 — Source Data for Figure 3 [file EMBR-24-e55069-s011.zip › EMBOR-2022-55069V1_SourceDataForFigure3C.xlsx]

## Sheet: Sheet1
shRNA Ctrl	shRNA TRPV2
7.35353	2.99686
5.84364	3.60471
7.84207	2.59906
8.27347	3.76201
6.37865	5.7416
8.11122	4.14135
10.8948	4.33375
10.9482	7.13218
6.11617	8.52339
10.8006	4.39121
9.63987	2.66342
6.36107	2.22386
12.1942	5.80251
9.81193	3.46248
7.24427	5.51523
10.5702	6.30424
7.97677	7.09545
9.16797	8.05808
7.62732	4.80188
	8.34223
	4.07096
	5.36232
