# Supplementary material for: The mechanosensitive TRPV2 calcium channel promotes human melanoma invasiveness and metastatic potential
Source: EMBO Rep. 2023 Feb 6;24(4):e55069. doi: 10.15252/embr.202255069 (PMC10074106; doi:10.15252/embr.202255069)
Supplement: Supplementary file 7 — Source Data for Figure 3 [file EMBR-24-e55069-s011.zip › EMBOR-2022-55069V1_SourceDataForFigure3E.xlsx]

## Sheet: Sheet1
Relative invasion (fold) = spheroid outgrowth area (J2-J0 spheroid area) normalized to the mean outgrowth of WM266.4 shRNA Ctrl spheroids
shRNA ctl	shRNA V2-1	shRNAV2-2
0.998906	0.201343	0.553713
1.16021	0.406722	0.316463
1.00333	0.450247	0.399597
1.09696	0.355286	0.457678
0.747164	0.202143	0.308342
0.796772	0.0855561	0.912001
1.04001	0.794354	0.791928
0.832939	0.501016	0.512665
0.857115	0.455096	0.640265
1.23963	0.48242	0.442236
1.29204	0.794537	0.771147
1.16236	0.63411	0.868348
0.538367
0.738289
0.926566
0.548147
1.04512
0.901755
0.675697
1.74898
1.18114
0.830215
1.47325
1.16505
