# Supplementary material for: The mechanosensitive TRPV2 calcium channel promotes human melanoma invasiveness and metastatic potential
Source: EMBO Rep. 2023 Feb 6;24(4):e55069. doi: 10.15252/embr.202255069 (PMC10074106; doi:10.15252/embr.202255069)
Supplement: Supplementary file 8 — Source Data for Figure 4 [file EMBR-24-e55069-s009.zip]

Archive with 92 entries (79 files):
- .DS_Store
- 4A/
- 4A/.DS_Store
- 4A/451LU/
- 4A/451LU/.DS_Store
- 4A/451LU/451Lu_Act-V2_13/
- 4A/451LU/451Lu_Act-V2_13/.DS_Store
- 4A/451LU/451Lu_Act-V2_13/13.tif
- 4A/451LU/451Lu_Act-V2_13/13.txt
- 4A/451LU/451Lu_Act-V2_13/Actin-13.tif
- 4A/451LU/451Lu_Act-V2_13/Composite (RGB)-13.tif
- 4A/451LU/451Lu_Act-V2_13/Composite (RGB)-13_scaled.tif
- 4A/451LU/451Lu_Act-V2_13/Dapi-13.tif
- 4A/451LU/451Lu_Act-V2_13/TRPV2-13.tif
- 4A/451LU/451Lu_FAK-V2_11/
- 4A/451LU/451Lu_FAK-V2_11/.DS_Store
- 4A/451LU/451Lu_FAK-V2_11/11.tif
- 4A/451LU/451Lu_FAK-V2_11/11.txt
- 4A/451LU/451Lu_FAK-V2_11/Composite (RGB)-11.tif
- 4A/451LU/451Lu_FAK-V2_11/Composite (RGB)-11_scaled.tif
- 4A/451LU/451Lu_FAK-V2_11/Dapi-11.tif
- 4A/451LU/451Lu_FAK-V2_11/P-FAKy397.tif
- 4A/451LU/451Lu_FAK-V2_11/TRPV2-11.tif
- 4A/451LU/451Lu_PAX-V2_17/
- 4A/451LU/451Lu_PAX-V2_17/.DS_Store
- 4A/451LU/451Lu_PAX-V2_17/17.tif
- 4A/451LU/451Lu_PAX-V2_17/17.txt
- 4A/451LU/451Lu_PAX-V2_17/Composite (RGB)-17.tif
- 4A/451LU/451Lu_PAX-V2_17/Composite (RGB)-17_scaled.tif
- 4A/451LU/451Lu_PAX-V2_17/Dapi-17.tif
- 4A/451LU/451Lu_PAX-V2_17/Paxillin-17.tif
- 4A/451LU/451Lu_PAX-V2_17/TRPV2-17.tif
- 4A/451LU/451Lu_VCL-V2_4/
- 4A/451LU/451Lu_VCL-V2_4/.DS_Store
- 4A/451LU/451Lu_VCL-V2_4/4.tif
- 4A/451LU/451Lu_VCL-V2_4/4.txt
- 4A/451LU/451Lu_VCL-V2_4/Composite (RGB)-4.tif
- 4A/451LU/451Lu_VCL-V2_4/Composite (RGB)-4_scaled.tif
- 4A/451LU/451Lu_VCL-V2_4/Dapi-4.tif
- 4A/451LU/451Lu_VCL-V2_4/TRPV2-4.tif
- 4A/451LU/451Lu_VCL-V2_4/Vinculin-4.tif
- 4A/WM266_4/
- 4A/WM266_4/.DS_Store
- 4A/WM266_4/WM266_Act-V2_13/
- 4A/WM266_4/WM266_Act-V2_13/.DS_Store
- 4A/WM266_4/WM266_Act-V2_13/13.tif
- 4A/WM266_4/WM266_Act-V2_13/13.txt
- 4A/WM266_4/WM266_Act-V2_13/Actin-13.tif
- 4A/WM266_4/WM266_Act-V2_13/Composite (RGB)-13.tif
- 4A/WM266_4/WM266_Act-V2_13/Composite (RGB)-13_scaled.tif
- 4A/WM266_4/WM266_Act-V2_13/Dapi-13.tif
- 4A/WM266_4/WM266_Act-V2_13/TRPV2-13.tif
- 4A/WM266_4/WM266_FAK-V2_17/
- 4A/WM266_4/WM266_FAK-V2_17/.DS_Store
- 4A/WM266_4/WM266_FAK-V2_17/17.tif
- 4A/WM266_4/WM266_FAK-V2_17/17.txt
- 4A/WM266_4/WM266_FAK-V2_17/Composite (RGB)-17.tif
- 4A/WM266_4/WM266_FAK-V2_17/Composite (RGB)-17_scaled.tif
- 4A/WM266_4/WM266_FAK-V2_17/Dapi-17.tif
- 4A/WM266_4/WM266_FAK-V2_17/P-FAK-17.tif
- 4A/WM266_4/WM266_FAK-V2_17/TRPV2-17.tif
- 4A/WM266_4/WM266_PAX-V2_26/
- 4A/WM266_4/WM266_PAX-V2_26/.DS_Store
- 4A/WM266_4/WM266_PAX-V2_26/26.tif
- 4A/WM266_4/WM266_PAX-V2_26/26.txt
- 4A/WM266_4/WM266_PAX-V2_26/Composite (RGB)-26.tif
- 4A/WM266_4/WM266_PAX-V2_26/Composite (RGB)-26_scaled.tif
- 4A/WM266_4/WM266_PAX-V2_26/Dapi-26.tif
- 4A/WM266_4/WM266_PAX-V2_26/Paxillin-26.tif
- 4A/WM266_4/WM266_PAX-V2_26/TRPV2-26.tif
- 4A/WM266_4/WM266_VCL-V2_5/
- 4A/WM266_4/WM266_VCL-V2_5/5.tif
- 4A/WM266_4/WM266_VCL-V2_5/5.txt
- 4A/WM266_4/WM266_VCL-V2_5/Composite (RGB)-5.tif
- 4A/WM266_4/WM266_VCL-V2_5/Composite (RGB)-5_scaled.tif
- 4A/WM266_4/WM266_VCL-V2_5/Dapi-5.tif
- 4A/WM266_4/WM266_VCL-V2_5/TRPV2-5.tif
- 4A/WM266_4/WM266_VCL-V2_5/Vinculin-5.tif
- 4B/
- 4B/EMBOR-2022-55069V1_SourceDataForFigure4B.xlsx
- 4B/EMBOR-2022-55069V1_SourceDataForFigure4B_451LuIg_V2.tif
- 4B/EMBOR-2022-55069V1_SourceDataForFigure4B_451LuPAX_V2.tif
- 4B/EMBOR-2022-55069V1_SourceDataForFigure4B_451LuVCL_V2.tif
- 4B/EMBOR-2022-55069V1_SourceDataForFigure4B_WM266Ig_V2.tif
- 4B/EMBOR-2022-55069V1_SourceDataForFigure4B_WM266PAX_V2.tif
- 4B/EMBOR-2022-55069V1_SourceDataForFigure4B_WM266VCL_V2.tif
- 4C/
- 4C/EMBOR-2022-55069V1_SourceDataForFigure4C_WM266_PAXTRPV2_15nm - PAXAlexa 555.tif
- 4C/EMBOR-2022-55069V1_SourceDataForFigure4C_WM266_PAXTRPV2_15nm - TRPV2Alexa 647.tif
- 4C/EMBOR-2022-55069V1_SourceDataForFigure4C_WM266_VCL-TRPV2_15nm - VCLAlexa 555.tif
- 4C/EMBOR-2022-55069V1_SourceDataForFigure4C_WM266_VCLTRPV2_15nm - TRPV2Alexa 647.tif
- ~$EMBOR-2022-55069V1_SourceDataForFigure4B.xlsx
