# Supplementary material for: The mechanosensitive TRPV2 calcium channel promotes human melanoma invasiveness and metastatic potential
Source: EMBO Rep. 2023 Feb 6;24(4):e55069. doi: 10.15252/embr.202255069 (PMC10074106; doi:10.15252/embr.202255069)
Supplement: Supplementary file 8 — Source Data for Figure 4 [file EMBR-24-e55069-s009.zip › 4A/451LU/451Lu_PAX-V2_17/17.txt]

Name : Protocol14	13/09/2017	17:07:22	

Type : 14 bit grey/pseudo
Intensity : 1.000000 lux
x : 512 * 0.266667 : um
y : 512 * 0.266667 : um
Wavelength : 3


[Environment]
User=imageup
Configuration=IQ3 win7
Version=Andor iQ 3.5 
[Environment End]
[Created]
Date=13/09/2017
Time=17:03:47
[Created End]
[Protocol Description]
Protocol - Protocol1
	6D View Compatible - Yes
	Image - Protocol1
		Camera Binning - Use Current
		Wait Allocation - On
		Camera Selection - Use Current
		Events
			Keyboard Events - On
				Default name - Spacebar
			Triggered Events - Off
		Repeat T - 1 time (0 ms - fastest)
			Repeat - Channel (channel 405,channel 560,channel 488)
				Channel Description
					Channel - channel 405
						Camera EM Gain - 280
						Camera Binning X - CURRENT
						Camera Binning Y - CURRENT
						Camera Exposure Time (s) - 0.263
						Camera Exposure Units - 1
						DSD Imaging Mode - 3
						LUT - Blue
						Map Min - 83
						Map Max - 2212
						Trigger - Pre : X,X,X,X,X,X,X,X, :: Post : X,X,X,X,X,X,X,X,
						FRAPPA - Current
						FRAPPA Dwell Time - 40
						FRAPPA Repeat - 1
						IX81_BX61 EPI Filter - 1
						IX81_BX61 BF Shutter - Current
						IX81_BX61 EPI Shutter - Current
						IX81_BX61 ND Filter - 0
						IX81_BX61 Filter 1 - 0
						IX81_BX61 Filter 2 - 0
						IX81_BX61 Filter 3 - 0
						IX81_BX61 Port - 1
						LVPZT - DELTA_Z 0
						Sutter Shutter Shutter 1 - Current
						Sutter Shutter Shutter 2 - Current
						Sutter Wheel Wheel 1 - 465
						Sutter Wheel Wheel 2 - Current
						Sutter Wheel Wheel 3 - Current
						CSU Aperture - Current
						CSU Camera Port - Current
						CSU Lens 1 - Current
						CSU Lens 2 - Current
						CSU NIR Shutter - Current
						CSU PB Mirror - Current
						CSU PB Shutter - Current
						CSU Port - Current
						CSU Shutter - Open
						Dichroic - 1
						Emmision - 1
						Excitation - 1
						NDFilter - Current
						AOTF Channel 1 Intensity - 4.6
						AOTF Channel 2 Intensity - -1
						AOTF Channel 3 Intensity - -1
						AOTF Channel 4 Intensity - -1
						AOTF Channel 5 Intensity - Current
						AOTF Channel 6 Intensity - Current
						AOTF Laser 1 Enabled - 1
						AOTF Laser 1 External Control - Current
						AOTF Laser 2 Enabled - 1
						AOTF Laser 2 External Control - Current
						AOTF Laser 3 Enabled - 1
						AOTF Laser 3 External Control - Current
						AOTF Laser 4 Enabled - 1
						AOTF Laser 4 External Control - Current
						AOTF Laser 5 Enabled - 0
						AOTF Laser 5 External Control - Current
						AOTF Laser 6 Enabled - 0
						AOTF Laser 6 External Control - Current
						AOTF MPD - 1
						AOTF Position - 405
						AOTF Shutter - Open
					Channel - channel 560
						Camera EM Gain - 280
						Camera Binning X - CURRENT
						Camera Binning Y - CURRENT
						Camera Exposure Time (s) - 0.39501
						Camera Exposure Units - 1
						DSD Imaging Mode - 3
						LUT - Red
						Map Min - 86
						Map Max - 1546
						Trigger - Pre : X,X,X,X,X,X,X,X, :: Post : X,X,X,X,X,X,X,X,
						FRAPPA - Current
						FRAPPA Dwell Time - 40
						FRAPPA Repeat - 1
						IX81_BX61 EPI Filter - 1
						IX81_BX61 BF Shutter - Current
						IX81_BX61 EPI Shutter - Current
						IX81_BX61 ND Filter - 0
						IX81_BX61 Filter 1 - 0
						IX81_BX61 Filter 2 - 0
						IX81_BX61 Filter 3 - 0
						IX81_BX61 Port - 1
						LVPZT - DELTA_Z 0
						Sutter Shutter Shutter 1 - Current
						Sutter Shutter Shutter 2 - Current
						Sutter Wheel Wheel 1 - 607
						Sutter Wheel Wheel 2 - Current
						Sutter Wheel Wheel 3 - Current
						CSU Aperture - Current
						CSU Camera Port - Current
						CSU Lens 1 - Current
						CSU Lens 2 - Current
						CSU NIR Shutter - Current
						CSU PB Mirror - Current
						CSU PB Shutter - Current
						CSU Port - Current
						CSU Shutter - Open
						Dichroic - 1
						Emmision - 1
						Excitation - 1
						NDFilter - Current
						AOTF Channel 1 Intensity - -1
						AOTF Channel 2 Intensity - -1
						AOTF Channel 3 Intensity - 10.8
						AOTF Channel 4 Intensity - -1
						AOTF Channel 5 Intensity - Current
						AOTF Channel 6 Intensity - Current
						AOTF Laser 1 Enabled - 1
						AOTF Laser 1 External Control - Current
						AOTF Laser 2 Enabled - 1
						AOTF Laser 2 External Control - Current
						AOTF Laser 3 Enabled - 1
						AOTF Laser 3 External Control - Current
						AOTF Laser 4 Enabled - 1
						AOTF Laser 4 External Control - Current
						AOTF Laser 5 Enabled - 0
						AOTF Laser 5 External Control - Current
						AOTF Laser 6 Enabled - 0
						AOTF Laser 6 External Control - Current
						AOTF MPD - 1
						AOTF Position - 561
						AOTF Shutter - Open
					Channel - channel 488
						Camera EM Gain - 280
						Camera Binning X - CURRENT
						Camera Binning Y - CURRENT
						Camera Exposure Time (s) - 0.52601
						Camera Exposure Units - 1
						DSD Imaging Mode - 3
						LUT - Green
						Map Min - 89
						Map Max - 6895
						Trigger - Pre : X,X,X,X,X,X,X,X, :: Post : X,X,X,X,X,X,X,X,
						FRAPPA - Current
						FRAPPA Dwell Time - 40
						FRAPPA Repeat - 1
						IX81_BX61 EPI Filter - 1
						IX81_BX61 BF Shutter - Current
						IX81_BX61 EPI Shutter - Current
						IX81_BX61 ND Filter - 0
						IX81_BX61 Filter 1 - 0
						IX81_BX61 Filter 2 - 0
						IX81_BX61 Filter 3 - 0
						IX81_BX61 Port - 1
						LVPZT - DELTA_Z 0
						Sutter Shutter Shutter 1 - Current
						Sutter Shutter Shutter 2 - Current
						Sutter Wheel Wheel 1 - 525.1
						Sutter Wheel Wheel 2 - Current
						Sutter Wheel Wheel 3 - Current
						CSU Aperture - Current
						CSU Camera Port - Current
						CSU Lens 1 - Current
						CSU Lens 2 - Current
						CSU NIR Shutter - Current
						CSU PB Mirror - Current
						CSU PB Shutter - Current
						CSU Port - Current
						CSU Shutter - Open
						Dichroic - 1
						Emmision - 1
						Excitation - 1
						NDFilter - Current
						AOTF Channel 1 Intensity - -1
						AOTF Channel 2 Intensity - 9.2
						AOTF Channel 3 Intensity - -1
						AOTF Channel 4 Intensity - -1
						AOTF Channel 5 Intensity - Current
						AOTF Channel 6 Intensity - Current
						AOTF Laser 1 Enabled - 1
						AOTF Laser 1 External Control - Current
						AOTF Laser 2 Enabled - 1
						AOTF Laser 2 External Control - Current
						AOTF Laser 3 Enabled - 1
						AOTF Laser 3 External Control - Current
						AOTF Laser 4 Enabled - 1
						AOTF Laser 4 External Control - Current
						AOTF Laser 5 Enabled - 0
						AOTF Laser 5 External Control - Current
						AOTF Laser 6 Enabled - 0
						AOTF Laser 6 External Control - Current
						AOTF MPD - 1
						AOTF Position - 488
						AOTF Shutter - Open
				Snap - Frame
			End - Channel
		End - T

[Protocol Description End]
[Image Bits]
14 Bit Data=TRUE
[Image Bits End]
[Grab Parameters]
Camera=Ixon
Window Left=0
Window Top=0
Window Right=511
Window Bottom=511
Window Width=512
Window Height=512
BinningX=1
BinningY=1
Image Width=512
Image Height=512
Exposure=263.0 ms
Rotation=1
FlipV=0
FlipH=1
TimeStamps=Software
[Grab Parameters End]
[Tab Device Info]
Camera=DU897_BV 4569
ControllerCard=CCI-23
DriverVersion=2.101.33005.0
CofVersion=283
VxDVersion=4.33
SoftwareTrigger=Supported
BitDepth=14
FPGA_Version=7.9
Ocx_Version=5.4.15.10
Ocx_Time=15:32:52 juin 14 2016
Ocx_File=C:\PROGRA~2\ANDORB~1\COMMON~1\KIDAND~1.OCX

[Tab Device Info End]
[Tab Exposure]
Window=512 : 512
Shutter=Open
Binning=1x1
Temperature - Actual =-70
Display Control - Fastest=Checked
Display Control - Display Rate=1
Gains - Pre-Amp-Gain=4.9x
EM Gain - Enabled=Checked
Gains - EMGain=280
Exposure Time - Frame Transfer=Unchecked
Exposure Time - unit=ms
Exposure Time - exposure value=263.0
Exposure Time - Readout in ms=30.357
Experiment Control - FLZ=Unchecked
Experiment Control - Trig Mode=Free Run
Use Frame averaging=Unchecked
Frames to be averaged=2
Fastest Grab=Unchecked
Available memory=2855
[Tab Exposure End]
[Tab Temperature/Shutter]
Temperature Setting=-70
Actual Temperature=-70
Cooling=Steady
Fan=Full
TTL High Open=Checked
Shutter Open Transfer Time=60
Shutter Close Transfer Time=80
[Tab Temperature/Shutter End]
[Tab Speed/Amplifer]
Horizontal Readout=10.000
Vertical Readout time=[1.700]
ADC Channel=0
Vertical Clock Voltage=Normal
Output Amplifier=EM Port
Baseline Clamp=Checked
[Tab Speed/Amplifer End]
[Tab Image Orientation]
Flip=Horizontal
Rotation in Degrees=Clockwise 90
[Tab Image Orientation End]
[Image Info]
Window Left=0
Window Top=0
Window Right=511
Window Bottom=511
Window Width=512
Window Height=512
Window BinningX=1
Window BinningY=1
[Image Info End]
[First Frame]
SavedTime=13/09/2017 17:03:56.773
[First Frame End]
