# Supplementary material for: The mechanosensitive TRPV2 calcium channel promotes human melanoma invasiveness and metastatic potential
Source: EMBO Rep. 2023 Feb 6;24(4):e55069. doi: 10.15252/embr.202255069 (PMC10074106; doi:10.15252/embr.202255069)
Supplement: Supplementary file 8 — Source Data for Figure 4 [file EMBR-24-e55069-s009.zip › 4B/EMBOR-2022-55069V1_SourceDataForFigure4B.xlsx]

## Sheet: WM266.4
Mean number of PLA spot per cell
IgG -TRPV2	PAX - TRPV2	VCL -TRPV2
0.5	32	4
0	49	1
1	40	12
0	49	7
0	28	2
1	68	1
0	38	3
0	14	11
0	77	3
0	17	19
0	21	8
1	17	3
0	26	6
1	34	4.5
0	28	7.33333
0	33	5
0	50	10
0	28	4
1	20	7
0	20	5
0	24	8
0	22	2
0	20	10
0	29	4.75
0	43	4
0	27	8
0	18	6
	52	5.5
	13	7
	22	7
	57	5
	51	4.66667
	35	10
	69	14.3333
	23	9
	22	6
	58	8
	67	3.5
	51	2
	28	4
	27	8.5
	25	5.33333
	33	6
	15	6
	17	6.5
	12
	11
	25
	22
	18
	30
	16
	20
	31
	21

## Sheet: 451Lu
Mean number of PLA spot per cell
IgG -TRPV2	PAX - TRPV2	VCL - TRPV2
0	17	3.25
0	20	5
1	20	6
0	17	6
1	20	6
0	13	1
1	59	6
1	15	5
1	8	8
0	23	12
1	12	6
3	15	3
1	17	6
0	8	5
1	9	2
0.5	16	4.5
1	18	5
1	32.5	9
0	15	7
1	8	8
2	10	7
0	18	11
0	21	8
2	18	3
0	14	4
1	15.5	5
0	13	3
1	20	5
0.5	30	6
	41.5	8
	16	8
	40	7
	22	5
	16	6
	41.5	3.5
	33	8
	24.5	2.66667
	40	9
	31	7
	28.3333	14
	18	7.5
	24	12
	46	10
		16
		14.5
