# Supplementary material for: The mechanosensitive TRPV2 calcium channel promotes human melanoma invasiveness and metastatic potential
Source: EMBO Rep. 2023 Feb 6;24(4):e55069. doi: 10.15252/embr.202255069 (PMC10074106; doi:10.15252/embr.202255069)
Supplement: Supplementary file 9 — Source Data for Figure 5 [file EMBR-24-e55069-s004.zip › EMBOR-2022-55069V1_SourceDataForFigure5A.xlsx]

## Sheet: 501mel
mean FA per cell for each field analyzed
GFP	GFP-TRPV2
8.1875	2
10.0625	5
8.375	8.69231
5.8	9.27273
12.2222	7.5
14.8235	8.20833
12.75	8
15.8333	9.6
10.8421	8.94118
12.5455	8.71429
12.6923	7.41667

## Sheet: WM266.4
mean FA per cell for each field analyzed
shRNA Ctrl	shRNA V2-1	shRNA V2-2
53.8571	81.6667	71
41.5652	68.6667	63.4
49.037	67.3636	72.625
61.5455	68.5	68.8571
58.15	65.6	67.4444
45	69.7333	68.8
54.25	76.5	72.8889
45.6364	70.6364	71
43.9231	76	76
52.2308	65.2	72.5714
55.3636	69.6667	66.8
51.0625	69	61.2222
52.2	66	61.3333
53.8667	63	66.5714
53.8571	62	72.75
54	68.6667	66.6667
48.8095	62.5	62.2
	60.25	64.5
		70.6
		69.6

## Sheet: 451Lu
mean FA per cell for each field analyzed
shRNA Ctrl	shRNA V2-1	shRNA V2-2
13.6667	18.875	19.5556
14.2	21.3333	23.8333
17.1818	22	17.2
13.1818	23.3333	26.3333
15.4286	19.6364	21.125
12.0909	19.75	20.5385
16.1667	19.4	22.2
16.6	22.875	19.9
15.2	20.6667	21.1667
14.1111	21.3636	18.7333
15.875	19.5	22.2
15	23.125	23
13.625	20.7143	19.7857
13.375	24.75	23.6364
14.25	23.5
14.375	20.8125
13.25	21.1111
13.5
14.9
14.1429
