# Supplementary material for: The mechanosensitive TRPV2 calcium channel promotes human melanoma invasiveness and metastatic potential
Source: EMBO Rep. 2023 Feb 6;24(4):e55069. doi: 10.15252/embr.202255069 (PMC10074106; doi:10.15252/embr.202255069)
Supplement: Supplementary file 9 — Source Data for Figure 5 [file EMBR-24-e55069-s004.zip › EMBOR-2022-55069V1_SourceDataForFigure5B.xlsx]

## Sheet: Sheet1
	501Mel					WM266.4					451LU
		n=1	n=2	n=3			n=1	n=2	n=3			n=1	n=2	n=3
raw data	GFP	69030	79768	67409		shRNA CTRL	10734	12460	11675		shRNA CTRL	32612	30559	25708
	GFP-TRPV2	167820	118284	112740		shRNA V2-1	6031	8352	4613		shRNA V2-1	18238	19259	17438
						shRNA V2-2	7035	4458	5370		shRNA V2-2	18102	15582	12783
% of control	GFP	95.7832	110.683	93.534		shRNA CTRL	92.3514	107.201	100.447		shRNA CTRL	110.078	103.148	86.7742
	GFP-TRPV2	232.86	164.126	156.433		shRNA V2-1	51.8885	71.8575	39.6885		shRNA V2-1	61.5601	65.0064	58.8598
						shRNA V2-2	60.5265	38.355	46.2015		shRNA V2-2	61.101	52.5951	43.1474
