# Supplementary material for: The mechanosensitive TRPV2 calcium channel promotes human melanoma invasiveness and metastatic potential
Source: EMBO Rep. 2023 Feb 6;24(4):e55069. doi: 10.15252/embr.202255069 (PMC10074106; doi:10.15252/embr.202255069)
Supplement: Supplementary file 9 — Source Data for Figure 5 [file EMBR-24-e55069-s004.zip › EMBOR-2022-55069V1_SourceDataForFigure5D.xlsx]

## Sheet: Sheet1
Cleaved talin (% of total talin)
501mel			WM266.4				451Lu
GFP	GFP-TRPV2		shRNA Ctrl	shRNA V2-1	shRNA V2-2		shRNA Ctrl	shRNA V2-1	shRNA V2-2
17.852	42.6291		24.9584	5.96161	7.64197		23.4524	0	0
33.3285	48.3908		23.6928	10.8785	6.80775		33.5891	13.7904	7.75899
15.3811	25.2481		24.5135	11.6603	12.385		15.1583	5.32048	6.01372
