# Supplementary material for: The mechanosensitive TRPV2 calcium channel promotes human melanoma invasiveness and metastatic potential
Source: EMBO Rep. 2023 Feb 6;24(4):e55069. doi: 10.15252/embr.202255069 (PMC10074106; doi:10.15252/embr.202255069)
Supplement: Supplementary file 10 — Source Data for Figure 6 [file EMBR-24-e55069-s001.zip]

Archive with 2 entries (2 files):
- EMBOR-2022-55069V1_SourceDataForFigure6.xlsx
- ~$EMBOR-2022-55069V1_SourceDataForFigure6.xlsx
