# Supplementary material for: The mechanosensitive TRPV2 calcium channel promotes human melanoma invasiveness and metastatic potential
Source: EMBO Rep. 2023 Feb 6;24(4):e55069. doi: 10.15252/embr.202255069 (PMC10074106; doi:10.15252/embr.202255069)
Supplement: Supplementary file 10 — Source Data for Figure 6 [file EMBR-24-e55069-s001.zip › EMBOR-2022-55069V1_SourceDataForFigure6.xlsx]

## Sheet: BLI in vivo
Normalized BLI (photons s-1 cm-2 per sr)
	501mel				451Lu
	GFP	GFP-TRPV2			shRNA Ctrl	shRNA V2
	0.0006819	0.0106076			8	3
	0.00056825	0.00101036			44	6
	0.00192783	0.00105216			19	6
	11.6634	0.108252			114	6
	0.0368349	34.7547			1054	16
	0.00270136	119.532			21	8
		21.1025			36	21

## Sheet: BLI ex vivo
Metastatic Foci counting
	501mel				451Lu
	GFP	GFP-TRPV2			shRNA Ctrl	shRNA V2
	0	8			0	0
	0	0			9	0
	15	15			6	0
	10	142			32	0
	0	96			44	12
	0	152			0	0
		0			0	2
