# Supplementary material for: The mechanosensitive TRPV2 calcium channel promotes human melanoma invasiveness and metastatic potential
Source: EMBO Rep. 2023 Feb 6;24(4):e55069. doi: 10.15252/embr.202255069 (PMC10074106; doi:10.15252/embr.202255069)
Supplement: Supplementary file 11 — Source Data for Figure 7 [file EMBR-24-e55069-s008.zip › EMBOR-2022-55069V1_SourceDataForFigure7A.xlsx]

## Sheet: Sheet1
	normal skin	nevus	primary melanoma	metastatic melanoma
GSM1131679	87.0955
GSM1131680	91.3599
GSM1131681	51.6378
GSM1131682	134.57
GSM1131683	92.7562
GSM1131684	99.1656
GSM1131686	78.0897
GSM1131670		264.502
GSM1131671		159.924
GSM1131672		139.462
GSM1131673		151.475
GSM1131674		116.067
GSM1131675		198.503
GSM1131676		101.036
GSM1131677		144.52
GSM1131678		237.729
GSM1131639			275.925
GSM1131640			352.677
GSM1131641			703.26
GSM1131642			259.809
GSM1131643			187.205
GSM1131644			246.736
GSM1131645			176.275
GSM1131646			186.579
GSM1131647			380.981
GSM1131648			283.429
GSM1131649			314.892
GSM1131650			354.728
GSM1131651			529.196
GSM1131652			245.191
GSM1131653			844.708
GSM1131654			259.15
GSM1131655			424.565
GSM1131656			308.35
GSM1131657			178.796
GSM1131658			228.324
GSM1131659			543.28
GSM1131660			279.805
GSM1131661			220.298
GSM1131662			569.146
GSM1131663			380.667
GSM1131664			183.738
GSM1131665			384.362
GSM1131666			367.116
GSM1131667			141.686
GSM1131668			340.892
GSM1131669			330.376
GSM1131566				132.945
GSM1131567				288.043
GSM1131568				131.453
GSM1131569				222.773
GSM1131570				272.399
GSM1131571				137.59
GSM1131572				105.009
GSM1131573				37.8247
GSM1131574				65.0369
GSM1131575				143.421
GSM1131576				57.8167
GSM1131577				380.255
GSM1131578				76.1421
GSM1131579				103.818
GSM1131580				191.821
GSM1131581				228.041
GSM1131582				343.312
GSM1131583				290.349
GSM1131584				281.711
GSM1131585				125.86
GSM1131586				165.166
GSM1131587				270.609
GSM1131588				226.789
GSM1131589				1160.17
GSM1131590				488.239
GSM1131591				522.13
GSM1131592				275.846
GSM1131593				502.141
GSM1131594				181.473
GSM1131595				246.717
GSM1131596				350.212
GSM1131597				238.326
GSM1131598				330.187
GSM1131599				158.594
GSM1131600				462.884
GSM1131601				127.224
GSM1131602				191.926
GSM1131603				297.334
GSM1131604				201.902
GSM1131605				226.021
GSM1131606				944.523
GSM1131607				161.215
GSM1131608				130.862
GSM1131609				281.331
GSM1131610				282.76
GSM1131611				832.324
GSM1131612				77.7471
GSM1131613				178.861
GSM1131614				88.3387
GSM1131615				533.072
GSM1131616				553.34
GSM1131617				93.5882
GSM1131618				150.467
GSM1131619				343.281
GSM1131620				299.142
GSM1131621				150.798
GSM1131622				139.488
GSM1131623				1079.17
GSM1131624				161.71
GSM1131625				219.438
GSM1131626				435.66
GSM1131627				194.638
GSM1131628				197.315
GSM1131629				306.697
GSM1131630				412.03
GSM1131631				262.497
GSM1131632				576.076
GSM1131633				181.216
GSM1131634				339.227
GSM1131635				298.304
GSM1131636				342.274
GSM1131637				222.887
GSM1131638				467.534
