# Supplementary material for: The mechanosensitive TRPV2 calcium channel promotes human melanoma invasiveness and metastatic potential
Source: EMBO Rep. 2023 Feb 6;24(4):e55069. doi: 10.15252/embr.202255069 (PMC10074106; doi:10.15252/embr.202255069)
Supplement: Supplementary file 11 — Source Data for Figure 7 [file EMBR-24-e55069-s008.zip › EMBOR-2022-55069V1_SourceDataForFigure7B.xlsx]

## Sheet: Sheet1
Nevus	Melanoma
0.011	0.008
0.075	0.124
0.048	0.064
0.21	0.091
0.082	0.057
0.03	0.02
0.063	0.029
0.051	0.02
0.032	0.014
0.012	0.059
0.048	0.133
0.07	0.029
0.11	0.114
0.085	0.065
0.068	0.055
0.041	0.17
	0.152
	0.013
	0.16
	0.069
	0.26
	0.351
	0.034
	0.169
	0.042
	0.124
	0.062
	0.18
	0.205
	0.088
	0.108
	0.01
	0.047
	0.125
	0.171
	0.083
	0.199
	0.098
	0.008
	0.084
	0.264
	0.033
	0.134
	0.053
	0.048
	0.028
	0.1
	0.052
	0.073
	0.148
	0.079
	0.16
	0.034
	0.14
	0.046
	0.252
	0.16
	0.303
	0.061
	0.277
	0.365
	0.055
	0.138
	0.045
	0.087
	0.106
	0.056
	0.07
	0.065
	0.091
	0.244
	0.082
	0.068
	0.053
	0.132
	0.042
	0.126
