# Supplementary material for: The mechanosensitive TRPV2 calcium channel promotes human melanoma invasiveness and metastatic potential
Source: EMBO Rep. 2023 Feb 6;24(4):e55069. doi: 10.15252/embr.202255069 (PMC10074106; doi:10.15252/embr.202255069)
Supplement: Supplementary file 11 — Source Data for Figure 7 [file EMBR-24-e55069-s008.zip › EMBOR-2022-55069V1_SourceDataForFigure7E.xlsx]

## Sheet: Sheet1
I	II	III	IV	V
-0.28578	-0.85538	0.04292	-3.31218	0.73722
-0.69578	-3.12838	-0.49318	0.416019	0.35652
1.92242	-1.20308	0.32482	-0.25368	1.03552
2.03932	0.71432	-1.74058	-1.67488	0.74452
-2.18548	0.83832	-1.64288	0.29832	-0.32548
-2.05558	0.24072	-1.72818	-0.41218	-0.97588
	-0.61588	-0.334681	1.55202	0.56102
	-0.78848	-0.54868	-0.35078	1.09322
	1.47642	0.82932	-1.72498	-0.764481
	-0.06998	0.58212	-1.68328	0.60182
	0.29892	-0.460381	-0.89478	0.60412
	0.92892	-0.54488	-2.82378	-0.13018
	-0.654881	0.88542	0.59292	1.48492
	-2.41598	-2.17408	0.412519	0.99152
	0.767119	-1.67808	-0.81788	-0.05548
	-2.78008	-0.64978	0.16412	0.19612
	-3.44798	0.95012	0.77222	-1.25628
		-1.35968	-5.44238	-0.12638
		0.81412	-4.24048	-1.93198
		-1.36528	1.88922	-0.95588
		-1.75188	0.97312	0.38632
		1.78772	0.26032	-1.99618
		-0.93288	-0.47098	1.12952
		0.33502	1.20912	1.28952
		0.09592	-1.91828	3.25932
		0.50262	-1.51808	1.35902
		-1.16378	-3.26088	1.19102
		-2.02608	3.23272	0.81232
		-1.28798	0.58842	0.81612
		-0.053081	-0.613481	-0.15568
		-0.06098	-0.28558	0.82512
		-0.75028	0.85932	1.89582
		0.098619	-0.13938	1.81362
		-0.38408	-1.85158	-0.32088
		1.10572	2.25582	0.68092
		2.56152	0.56382	0.83782
		-4.78088	-3.59568	-0.02168
		-0.45698	0.30832	-0.52798
		0.32302	-1.14188	1.66872
		-2.83898	-1.49178	-0.10518
		0.69382	0.92892	2.69572
		-1.41578	-0.17928	0.07512
		0.20582	0.51602	0.39042
		1.74892	1.09592	-5.39528
		-0.69318	-4.77898	1.62022
		-1.21498	1.23542	2.12872
		1.00592	-1.43668	1.09782
		-0.45218	1.74072	1.23722
		0.16052	-1.85458	0.48432
		-1.00468	-0.230781
		-1.39358	-0.66668
		0.19212	-0.25548
		-3.34928	0.20522
		-0.03918	2.27032
		0.68892	-0.55418
		-0.357881	-0.57458
		1.23082	-0.208281
		0.09022	-0.28468
		0.87072	0.050819
		-1.89868	0.07702
		-2.34498	-0.52028
		-1.38828	-2.24888
		1.01672	1.55232
		-0.87838	-0.35458
		-1.89178	-0.17748
		1.39822	-2.07598
		0.80922	1.19642
		0.45652	0.01762
		1.99312	1.35672
		-0.59778	-1.92318
		-1.47958	0.86482
		-0.50568	-0.847281
		0.63782	0.15922
		0.85522	1.50182
		0.33012	-0.45398
			1.32232
			0.95582
			-0.617681
			1.71512
			1.49772
			1.90282
			-1.33258
			-0.11458
			-2.58538
			-1.82438
			0.37032
			2.79132
			1.14782
			-0.68918
			-1.82498
			0.27442
			0.90132
			0.59042
			-0.02418
			-1.96558
			1.43662
			0.982719
			0.47822
			-0.51928
			0.58262
			-1.68318
			-0.23788
			-3.68768
			1.48462
			0.94452
			1.71932
			-0.36648
			0.49282
			-3.15908
			1.14362
			-0.00218
			0.60022
			-0.97528
			1.96532
			0.529819
			1.05282
			1.65962
			-0.22188
			-0.85478
			-1.33078
			0.71602
			1.19722
			1.06272
			0.14082
			-1.28348
			0.823319
			0.41142
			-0.22808
			0.28252
			1.29562
			1.38182
			2.31962
			1.88702
			1.39802
			0.70332
			-1.32578
			1.61352
			0.66822
			-0.09448
			-2.02628
			0.21852
			-1.24658
			-0.10458
			2.55082
			-0.40688
			1.21042
			0.27802
			-0.88338
			1.27802
			-1.55298
			1.85822
			0.05302
