# Supplementary material for: The mechanosensitive TRPV2 calcium channel promotes human melanoma invasiveness and metastatic potential
Source: EMBO Rep. 2023 Feb 6;24(4):e55069. doi: 10.15252/embr.202255069 (PMC10074106; doi:10.15252/embr.202255069)
Supplement: Supplementary file 11 — Source Data for Figure 7 [file EMBR-24-e55069-s008.zip › EMBOR-2022-55069V1_SourceDataForFigure7G.xlsx]

## Sheet: Sheet1
OS	TRPV2_high	TRPV2_low
447	1
1691	1
678	0
1780	1
907	1
122	1
468	1
1524	1
220	0
1794	0
412	1
818	1
3826	0
3943	1
2005	1
1204	0
420	1
1154	1
301	0
6953	1
411	0
1544	1
3136	1
151	1
620	1
301	0
1663	0
2166	0
678	0
1301	1
566	1
875	1
549	1
2028	1
1321	1
516	1
3080	0
1486	1
587	0
486	0
425	1
551	0
1861	0
698	1
5177	0
802	1
3976	0
1506	1
1582	0
1548	1
317	1
828	1
422		1
10860		0
3408		0
1059		1
1441		1
2273		1
4088		0
5107		1
2369		0
1197		0
2022		0
1917		1
1628		1
279		1
1195		1
2192		1
4000		1
996		1
237		1
7342		0
1333		1
478		0
370		0
359		0
824		1
1658		0
5932		0
383		1
6553		0
319		1
3932		0
4897		0
3683		1
6225		1
1424		1
1496		0
4634		1
787		1
3008		0
2324		1
1044		1
396		1
504		1
7514		1
6598		1
4942		0
1818		0
673		1
3424		1
3453		1
5118		1
1941		0
